# Supplementary material for: Candida albicans Enhances the Progression of Oral Squamous Cell Carcinoma In Vitro and In Vivo
Source: mBio. 2022 Jan 4;13(1):e03144-21. doi: 10.1128/mBio.03144-21 (PMC8725587; doi:10.1128/mBio.03144-21)
Supplement: DATA SET S1 [file mbio.03144-21-sd001.xlsx]

## Sheet: (A) HO-1-N-1_C_vs_C.a.
gene_id	HO_Ca_1	HO_Ca_2	HO_Ca_3	HO_C_1	HO_C_2	HO_C_3	log2foldchange	pvalue	padjust	gene_name	gene_chr	gene_start	gene_end	gene_strand	gene_length	gene_biotype	gene_description	tf_family	HO_Ca_1_readcount	HO_Ca_2_readcount	HO_Ca_3_readcount	HO_C_1_readcount	HO_C_2_readcount	HO_C_3_readcount	HO_Ca_1_fpkm	HO_Ca_2_fpkm	HO_Ca_3_fpkm	HO_C_1_fpkm	HO_C_2_fpkm	HO_C_3_fpkm
ENSG00000162772	3816.56511702521	3830.19345649619	3883.54449635903	370.795380188707	394.918281643361	325.520619142213	3.40276895255409	2.20127826374955e-168	3.16653878240373e-164	ATF3	1	212565334	212620777	+	4040	protein_coding	activating transcription factor 3 [Source:HGNC Symbol;Acc:HGNC:785]	TF_bZIP	3670	3728	4032	374	379	356	161.799556570636	167.93178981445	173.622355620297	16.4547669558512	17.6167079289941	14.8866806765118
ENSG00000118515	2192.18508629132	2153.45640687125	1784.77379755786	163.586197142077	175.05612484455	166.417844617648	3.60174165718375	4.51041900610318e-132	3.24411887013971e-128	SGK1	6	134169246	134318112	-	9992	protein_coding	serum/glucocorticoid regulated kinase 1 [Source:HGNC Symbol;Acc:HGNC:10810]	-	2108	2096	1853	165	168	182	91.601546017347	93.0613236941238	78.6468756439733	7.15525329208839	7.69689851165403	7.50136325901539
ENSG00000125740	1752.29215863419	1812.35548746225	1832.93283149088	79.3145198264613	128.166091404046	82.2945385471887	4.22433028567824	8.37804456249126e-124	4.01727236771456e-120	FOSB	19	45467995	45475179	+	5553	protein_coding	FosB proto-oncogene, AP-1 transcription factor subunit [Source:HGNC Symbol;Acc:HGNC:3797]	TF_bZIP	1685	1764	1903	80	123	90	36.1063242996912	38.6213725909638	39.828689753828	1.71073299315365	2.77883503790644	1.82920548416138
ENSG00000120129	1520.38643081495	1737.35438168859	1468.85053495722	187.380553090015	134.41809586278	149.958936908211	3.32410620606514	9.60819893053842e-94	3.45534854039488e-90	DUSP1	5	172768090	172771195	-	2019	protein_coding	dual specificity phosphatase 1 [Source:HGNC Symbol;Acc:HGNC:3064]	-	1462	1691	1525	189	129	164	39.458519582893	46.6318636483751	40.2010240646274	5.09054275817522	3.67077196583713	4.19830392152591
ENSG00000073756	2801.58758181633	2464.76236645235	1534.34682110613	167.5519231334	115.662082486578	85.037689832095	4.20848060740396	2.33812098143253e-63	6.7267740635814e-60	PTGS2	1	186671791	186680427	-	5269	protein_coding	prostaglandin-endoperoxide synthase 2 [Source:HGNC Symbol;Acc:HGNC:9605]	-	2694	2399	1593	169	111	93	64.5276611283648	58.7116560879798	37.2681612870522	4.03965157290476	2.80314518951118	2.11284624077501
ENSG00000164949	784.111743388832	558.912349874981	413.204511145343	30.7343764327538	31.2600222936697	22.8595940408858	4.37562592366294	7.12236530536039e-55	1.70758708196015e-51	GEM	8	94249253	94262350	-	2648	protein_coding	GTP binding protein overexpressed in skeletal muscle [Source:HGNC Symbol;Acc:HGNC:4234]	-	754	544	429	31	30	25	32.8693462558398	24.2306112795277	18.2663119709383	1.34862214049282	1.37884439051631	1.03370434360498
ENSG00000120738	3658.49484514842	3037.03107762949	4044.39566969533	617.661823148568	630.410449589006	796.42825638446	2.39257373221924	5.9785224003639e-53	1.22858635327478e-49	EGR1	5	138465490	138469315	+	3138	protein_coding	early growth response 1 [Source:HGNC Symbol;Acc:HGNC:3238]	zf-C2H2	3518	2956	4199	623	605	871	61.0903522661613	52.4477635845793	71.2191075020407	10.7962693713767	11.07659942987	14.3460242715095
ENSG00000175592	5019.77106808739	6397.69706373439	3790.11597052896	723.74499341646	779.416555855498	586.119991208311	2.86412560205089	2.43318922883322e-51	4.37517838209574e-48	FOSL1	11	65892049	65900573	-	1887	protein_coding	FOS like 1, AP-1 transcription factor subunit [Source:HGNC Symbol;Acc:HGNC:13718]	TF_bZIP	4827	6227	3935	730	748	641	218.827835538441	288.43627738546	174.238394453402	33.0260775911035	35.7520661434484	27.5625825395504
ENSG00000179820	6029.54892330033	6111.04900194189	5030.69268464365	1596.20471150753	1861.01332721647	1647.71953846705	1.75013910830898	7.47549353927439e-42	1.19483305069402e-38	MYADM	19	53866223	53876437	+	3675	protein_coding	myeloid associated differentiation marker [Source:HGNC Symbol;Acc:HGNC:7544]	-	5798	5948	5223	1610	1786	1802	166.198013183902	174.206488519286	146.231690449099	46.0555914160934	53.9763300338008	48.9935619983211
ENSG00000123358	543.886527576073	530.144802454945	325.55506938724	52.5458693850306	50.0160356698716	32.9178154188755	3.37306635872581	1.49274240085001e-37	2.14730994362274e-34	NR4A1	12	52022832	52059507	+	7295	protein_coding	nuclear receptor subfamily 4 group A member 1 [Source:HGNC Symbol;Acc:HGNC:7980]	NGFIB-like	523	516	338	53	48	36	19.3871552308371	19.5437478432565	12.2377888900328	1.96063675241715	1.87597876260722	1.26576042074079
ENSG00000136826	3465.06674929919	3153.12867971749	2256.73233010149	620.63611764206	720.022513497526	550.459024504529	2.23092244935433	4.14419911643273e-36	5.41948220817134e-33	KLF4	9	107484852	107490482	-	3659	protein_coding	Kruppel like factor 4 [Source:HGNC Symbol;Acc:HGNC:6348]	zf-C2H2	3332	3069	2343	626	691	602	94.8125763763481	89.2285003466136	65.1189069058353	17.7764141318223	20.7306674031064	16.2477810665848
ENSG00000166592	5458.62405974533	3603.13531435948	3532.94672932662	786.205177779798	704.392502350691	453.534345771173	2.69616207321512	2.40506304979969e-35	2.88306933094738e-32	RRAD	16	66921679	66925644	-	1709	protein_coding	RRAD, Ras related glycolysis inhibitor and calcium channel regulator [Source:HGNC Symbol;Acc:HGNC:10446]	-	5249	3507	3668	793	676	496	309.552513752238	211.319355974324	211.281244984187	46.6702170354527	42.0318726546277	27.7444455859345
ENSG00000177606	5483.58252372587	6167.5566843741	6493.76413552892	1491.11297273747	2052.74146395098	1733.67161206078	1.78183295336099	7.27314038911331e-35	8.04800957672269e-32	JUN	1	58780788	58784327	-	3540	protein_coding	Jun proto-oncogene, AP-1 transcription factor subunit [Source:HGNC Symbol;Acc:HGNC:6204]	TF_bZIP	5273	6003	6742	1504	1970	1896	81.1678874660208	94.4149060052946	101.365245766058	23.1037873530755	31.9717920117364	27.6822519134892
ENSG00000113070	726.915263433413	924.671167072579	466.179448471669	97.1602867874151	79.1920564772966	96.0102949717202	2.95734537262594	1.04803197728116e-33	1.0768528566564e-30	HBEGF	5	140332843	140346631	-	3018	protein_coding	heparin binding EGF like growth factor [Source:HGNC Symbol;Acc:HGNC:3059]	-	699	900	484	98	76	105	27.323991120566	35.9463848339901	18.4793282272303	3.82297894687764	3.13223857243064	3.89307589951659
ENSG00000154734	953.621311256709	1247.27866314012	669.410571669029	94.1859922939228	119.830085459067	46.6335718434069	3.46552607089551	4.2359656275454e-33	4.06229103681603e-30	ADAMTS1	21	26835747	26845409	-	7063	protein_coding	ADAM metallopeptidase with thrombospondin type 1 motif 1 [Source:HGNC Symbol;Acc:HGNC:217]	-	917	1214	695	95	115	51	23.6706855373937	32.0188653069734	17.5226651878468	2.44722542723251	3.12977863787651	1.24867175565736
ENSG00000106366	21101.3413595528	14868.7123665271	13918.9239873225	4670.63378628074	3706.39664328611	3440.82609503412	2.0777711518885	2.86684696984994e-31	2.57747460383071e-28	SERPINE1	7	101127089	101139266	+	3190	protein_coding	serpin family E member 1 [Source:HGNC Symbol;Acc:HGNC:8583]	-	20291	14472	14451	4711	3557	3763	346.611127735279	252.588372468339	241.107549718333	80.3084096453342	64.0615138070338	60.9691135577669
ENSG00000117525	15257.9409801073	18501.6426407144	14995.7599860649	5368.6015607536	6312.44050183504	5673.75124094784	1.49025768248101	1.0398183154503e-30	8.79869792220742e-28	F3	1	94529225	94541800	-	2875	protein_coding	coagulation factor III, tissue factor [Source:HGNC Symbol;Acc:HGNC:3541]	-	14672	18008	15569	5415	6058	6205	548.354646578196	687.675325665407	568.338119793091	201.966593952404	238.712829153744	219.963492869303
ENSG00000168209	4248.13855668883	5403.16185292743	4110.8551365229	1401.8841379327	1565.08511616973	1250.87698591727	1.70639040215177	1.88056167737938e-30	1.50288220717236e-27	DDIT4	10	72273920	72276036	+	2058	protein_coding	DNA damage inducible transcript 4 [Source:HGNC Symbol;Acc:HGNC:24944]	-	4085	5259	4268	1414	1502	1368	221.050918529026	290.769723879161	225.57892969483	76.3587030567018	85.6928283083207	70.2138799429796
ENSG00000179388	391.015935695226	349.320218671863	249.463795773063	31.7258079305845	48.9740349267492	50.2911068899487	2.91587140635401	3.55229731538931e-29	2.68946299378291e-26	EGR3	8	22687659	22693302	-	4855	protein_coding	early growth response 3 [Source:HGNC Symbol;Acc:HGNC:3240]	zf-C2H2	376	340	259	32	47	55	11.2267670071907	10.3726931847293	7.55336526562731	0.953511014047067	1.47958188023439	1.55763668214449
ENSG00000067082	5224.63845992771	5702.13886361424	4724.40122882962	2125.62913134916	2157.98353900633	2115.88402442439	1.2902100994108	9.09705963419389e-29	6.54306014189396e-26	KLF6	10	3775996	3785281	-	6139	protein_coding	Kruppel like factor 6 [Source:HGNC Symbol;Acc:HGNC:2235]	zf-C2H2	5024	5550	4905	2144	2071	2314	134.727316834281	152.070426260461	128.475080841518	57.3772437217545	58.5545179781675	58.858067202311
ENSG00000124882	1230.2442870411	1740.43661891216	1092.24688960098	216.132066527107	324.062231111043	319.119932810765	2.24101664465408	1.50134030858199e-26	1.02841811137866e-23	EREG	4	74365143	74388751	+	5717	protein_coding	epiregulin [Source:HGNC Symbol;Acc:HGNC:3443]	-	1183	1694	1134	218	311	349	29.7204188852465	43.4839850503756	27.8264045055352	5.46557107161459	8.23767875846342	8.3163396938252
ENSG00000185022	1784.53017460907	1760.98486706933	1352.30567283931	583.953152222322	488.69834852437	424.27406539884	1.71043947858681	2.42089676079921e-24	1.58293635927712e-21	MAFF	22	38200767	38216511	+	5615	protein_coding	MAF bZIP transcription factor F [Source:HGNC Symbol;Acc:HGNC:6780]	TF_bZIP	1716	1714	1404	589	469	464	45.6580190279294	46.5968274880695	36.4872176266078	15.6395389827659	13.1566979807973	11.7099320174001
ENSG00000109321	953.621311256709	1388.03416301673	740.685941889904	159.620471150753	239.660170918135	200.250043798159	2.3624844202377	2.81010989036795e-24	1.75754046838883e-21	AREG	4	74445134	74455009	+	1648	protein_coding	amphiregulin [Source:HGNC Symbol;Acc:HGNC:651]	-	917	1351	769	161	230	219	50.6783135592679	76.2875939593695	41.5100270501813	8.879480657403	13.4015470680676	11.4797794751263
ENSG00000115963	4085.90854081528	4804.18041914598	3817.08502953146	1484.17295225266	1830.79530566592	1559.93869735004	1.38234599596901	3.42459424582443e-23	2.05261617609102e-20	RND3	2	150468195	150539011	-	3594	protein_coding	Rho family GTPase 3 [Source:HGNC Symbol;Acc:HGNC:671]	-	3929	4676	3963	1497	1757	1706	175.202603896505	213.048646939744	172.606226420129	66.6176331871915	82.6046642845456	72.1562851959939
ENSG00000116285	4785.78546826977	6497.35606729665	4818.79293533835	2093.90332341858	1739.09924027116	1763.84627619475	1.52453169956802	5.31029484665974e-23	2.93802274496924e-20	ERRFI1	1	8004404	8026308	-	4186	protein_coding	ERBB receptor feedback inhibitor 1 [Source:HGNC Symbol;Acc:HGNC:18185]	-	4602	6324	5003	2112	1669	1929	168.07670470335	235.992674367049	178.470019573319	76.977480993277	64.2675180901396	66.8235817296918
ENSG00000138166	2609.19942196628	2652.77883709044	2179.67787580865	1030.09732624617	853.398608617184	1010.39405660715	1.36215457913489	5.2192227847809e-23	2.93802274496924e-20	DUSP5	10	110497838	110511544	+	2615	protein_coding	dual specificity phosphatase 5 [Source:HGNC Symbol;Acc:HGNC:3071]	-	2509	2582	2263	1039	819	1105	80.9949520369071	85.1646330332142	71.3535693995067	33.4720036111652	27.8750384042471	33.834220962189
ENSG00000100311	1987.317694451	2040.44104200682	1903.2450210331	929.962744965259	947.178675498193	899.753621449263	1.09492290846621	7.31052667213009e-23	3.89488615476264e-20	PDGFB	22	39223359	39244751	-	3761	protein_coding	platelet derived growth factor subunit B [Source:HGNC Symbol;Acc:HGNC:8800]	-	1911	1986	1976	938	909	984	72.668171120516	77.1628993337552	73.3912595842219	35.5955126787437	36.4436366300106	35.4907562493824
ENSG00000059728	2036.19468641291	2195.58031559344	1112.47368385285	427.30697556506	393.876280900239	373.068574747256	2.1618204849313	1.31929346187471e-22	6.77787016038132e-20	MXD1	2	69897688	69942945	+	6351	protein_coding	MAX dimerization protein 1 [Source:HGNC Symbol;Acc:HGNC:6761]	bHLH	1958	2137	1155	431	378	408	45.4019555060488	50.6304915366383	26.1587937390687	9.97350965258074	9.24119112792845	8.97343345086874
ENSG00000113739	2072.59244638454	2556.20207075175	1908.0609244264	626.584706629045	861.734614562162	730.592625546709	1.55896223910895	1.9916959946007e-21	9.87949892494177e-19	STC2	5	173314713	173329503	-	6128	protein_coding	stanniocalcin 2 [Source:HGNC Symbol;Acc:HGNC:11374]	-	1993	2488	1981	632	827	799	71.5426891972378	91.2544576350112	69.4570438622096	22.6403903903551	31.2995254434834	27.2045378965869
ENSG00000170525	4908.49791617412	3976.08601841209	3557.02624629313	1744.91943618215	1446.29703145379	1430.09620319781	1.42876394038692	1.01354392355001e-20	4.8599431134223e-18	PFKFB3	10	6144934	6254644	+	6114	protein_coding	6-phosphofructo-2-kinase/fructose-2,6-biphosphatase 3 [Source:HGNC Symbol;Acc:HGNC:8874]	-	4720	3870	3693	1760	1388	1564	132.16878457712	110.724470694709	101.004346535771	49.1822548997813	40.9779893378862	41.5394037358218
ENSG00000175505	604.20281552906	792.134966458842	568.27660040968	169.534786129061	222.988159028177	201.164427559795	1.72669077667267	2.49380022323257e-20	1.1572037487484e-17	CLCF1	11	67364168	67374177	-	1975	protein_coding	cardiotrophin like cytokine factor 1 [Source:HGNC Symbol;Acc:HGNC:17412]	-	581	771	590	171	214	220	22.5175193829247	30.5312468891788	22.3341939118181	6.613774664579	8.74444937086563	8.08730283047991
ENSG00000173846	1068.01427116755	1593.51664458841	1120.17912928213	258.76362093383	417.842297992052	331.921305473661	1.90731056278196	3.74698960738871e-20	1.68438892194646e-17	PLK3	1	44800225	44805990	+	3479	protein_coding	polo like kinase 3 [Source:HGNC Symbol;Acc:HGNC:2154]	-	1027	1551	1163	261	401	363	42.7197676067936	65.9198159213409	47.2511094997268	10.8344736108294	17.5864058714071	14.3219342262827
ENSG00000213859	2579.04127798979	2386.67902345511	1947.55133225148	833.793889675675	874.23862347963	593.435061301394	1.58739305058156	8.50639842733665e-20	3.70801640537084e-17	KCTD11	17	7351889	7354944	+	3056	protein_coding	potassium channel tetramerization domain containing 11 [Source:HGNC Symbol;Acc:HGNC:21302]	-	2480	2323	2022	841	839	649	46.3281528991321	44.3392420086414	36.8933688350074	15.6782711490271	16.5245463896009	11.499384967426
ENSG00000125398	4890.8190041879	5367.20241865239	4524.05964766825	2328.87258840447	1710.96522020686	1776.64764885764	1.34560598515343	1.24108794008898e-19	5.2508970641706e-17	SOX9	17	72121020	72126420	+	3935	protein_coding	SRY-box 9 [Source:HGNC Symbol;Acc:HGNC:11204]	HMG	4703	5224	4697	2349	1642	1943	65.2262909689152	74.0281034573776	63.6270990497242	32.5116935280425	24.0101646859652	25.5597803464555
ENSG00000112715	2611.27929396466	2898.3304025686	1883.98140745989	891.296916549859	736.694525387483	587.948758731582	1.73861180129634	2.10075817527354e-19	8.63411610037425e-17	VEGFA	6	43770184	43786487	+	14431	protein_coding	vascular endothelial growth factor A [Source:HGNC Symbol;Acc:HGNC:12680]	-	2511	2821	1956	899	707	643	87.5982472995218	100.553580703984	66.648658508075	31.2980490351247	26.0041342321551	21.2763089928937
ENSG00000139318	1751.252222635	1526.73483807761	984.370653591004	425.324112569399	360.532257120324	259.684988304462	2.02796354880637	4.63565217444207e-19	1.85232934803748e-16	DUSP6	12	89347232	89353271	-	4632	protein_coding	dual specificity phosphatase 6 [Source:HGNC Symbol;Acc:HGNC:3072]	-	1684	1486	1022	429	346	284	53.3200994028692	48.0743502107645	31.6062970150352	13.5554839241865	11.5504590141062	8.5291119576936
ENSG00000122641	4995.85254010603	4573.01262737783	2565.9133279515	1162.94914695549	1132.65480777397	908.897459065618	1.92107434141298	6.80614569808883e-19	2.6461190774867e-16	INHBA	7	41667168	41705834	-	8302	protein_coding	inhibin subunit beta A [Source:HGNC Symbol;Acc:HGNC:6066]	-	4804	4451	2664	1173	1087	994	104.836904692165	99.2463481961238	56.7831223698969	25.5457156781376	25.0100762997468	20.5747320293021
ENSG00000135625	167.429695869499	178.769758967365	152.182547228355	28.7515134370922	19.7980141193242	37.4897342270526	2.5248337611412	1.05316432256179e-18	3.98678125790824e-16	EGR4	2	73290929	73293705	-	2377	protein_coding	early growth response 4 [Source:HGNC Symbol;Acc:HGNC:3241]	zf-C2H2	161	174	158	29	19	41	3.69395836045666	4.07906962329511	3.54076468090816	0.664007505505803	0.459614796838769	0.892250065006402
ENSG00000113369	2155.78732631969	1749.68333058289	2097.80751812251	904.185526021659	757.53454024993	905.239924019076	1.22533002328284	2.51469594293821e-18	9.27535926645285e-16	ARRDC3	5	91368724	91383359	-	4934	protein_coding	arrestin domain containing 3 [Source:HGNC Symbol;Acc:HGNC:29263]	-	2073	1703	2178	912	727	990	105.177962703502	88.2847822894324	107.933729952901	46.1773664973213	38.8896598349378	47.6427979594473
ENSG00000170345	5373.34930781179	3299.02124163339	4553.91824870672	542.313029313429	236.534168688768	295.345955008244	3.62204545173568	1.47263565133546e-17	5.29596596111515e-15	FOS	14	75278774	75282230	+	3238	protein_coding	Fos proto-oncogene, AP-1 transcription factor subunit [Source:HGNC Symbol;Acc:HGNC:3796]	TF_bZIP	5167	3211	4728	547	227	323	281.276932788571	178.600105819189	251.389411866094	29.7161028829869	13.0285413189811	16.6776475017187
ENSG00000139289	2582.16108598736	3203.47188770256	2468.63207940679	940.868491441398	993.026708195575	1272.82219619652	1.36354920316598	1.9052764096247e-17	6.68473198840277e-15	PHLDA1	12	76025447	76033932	-	8069	protein_coding	pleckstrin homology like domain family A member 1 [Source:HGNC Symbol;Acc:HGNC:8933]	-	2483	3118	2563	949	953	1392	20.5814872029357	26.4071720430415	20.750210079863	7.85009869848773	8.3285081644993	10.9439948760125
ENSG00000144655	675.958399473131	582.542835255725	644.367874023857	285.532271375261	253.206180578725	254.19868573465	1.2630037255386	2.35601862344298e-17	8.06936378529222e-15	CSRNP1	3	39141855	39154562	-	3214	protein_coding	cysteine and serine rich nuclear protein 1 [Source:HGNC Symbol;Acc:HGNC:14300]	-	650	567	669	288	243	278	12.3370094583768	10.9957624830744	12.4021367811197	5.45503950042601	4.86269573457946	5.00469884225329
ENSG00000143878	1996.67711844371	1746.60109335932	1857.01234845739	968.628573380659	804.424573690434	782.712499959928	1.13186855320119	5.09362102274972e-17	1.70399391656406e-14	RHOB	2	20447074	20449445	+	2372	protein_coding	ras homolog family member B [Source:HGNC Symbol;Acc:HGNC:668]	-	1920	1700	1928	977	772	856	44.1078894653	39.9033833518782	43.2609384642519	22.3984767050652	18.6984940535165	18.6520008036649
ENSG00000134531	7234.83474636088	5552.13665206691	4332.38669261481	2008.64021460513	2212.16757764869	2060.10661496462	1.44655196869124	1.07666955049824e-16	3.51997533725391e-14	EMP1	12	13196716	13219939	+	7838	protein_coding	epithelial membrane protein 1 [Source:HGNC Symbol;Acc:HGNC:3333]	-	6957	5404	4498	2026	2123	2253	330.801232724303	262.546483922996	208.899992792607	96.1376335866145	106.431306030618	101.611513356981
ENSG00000171223	4923.05702016277	4316.15952541323	4924.742809991	2527.15888797062	2527.89380281476	2265.8429613326	0.952301965624421	3.26700911469666e-16	1.0443539136647e-13	JUNB	19	12791496	12793315	+	1820	protein_coding	JunB proto-oncogene, AP-1 transcription factor subunit [Source:HGNC Symbol;Acc:HGNC:6205]	TF_bZIP	4734	4201	5113	2549	2426	2478	141.738097523051	128.515874961235	149.522998007453	76.1617741075017	76.58142150624	70.3714110838773
ENSG00000087494	3537.86226924245	4118.89634310441	2038.09031604556	770.342273814506	1064.92475947102	556.859710835977	2.01935849552576	2.24719115289085e-15	7.02735755094238e-13	PTHLH	12	27958084	27972705	-	3377	protein_coding	parathyroid hormone like hormone [Source:HGNC Symbol;Acc:HGNC:9607]	-	3402	4009	2116	777	1022	609	148.304397828073	178.567133491961	90.0967741969822	33.8025613923523	46.9726322369222	25.1810378102173
ENSG00000120913	562.605375561483	485.966068917033	441.136750826497	166.560491635569	218.820156055688	175.561682234003	1.41007491749037	5.35375937294739e-15	1.63859209744358e-12	PDLIM2	8	22578279	22598025	+	12388	protein_coding	PDZ and LIM domain 2 [Source:HGNC Symbol;Acc:HGNC:13992]	-	541	473	458	168	210	192	18.958178380267	16.9358200763911	15.6761234956972	5.87513016291862	7.75877068618501	6.38171170328475
ENSG00000172818	956.741119254277	1098.30386400065	781.139530393644	280.575113886107	420.968300221419	299.003490054786	1.5040350192156	8.18783914970534e-15	2.45379304517732e-12	OVOL1	11	65787022	65797219	+	3849	protein_coding	ovo like transcriptional repressor 1 [Source:HGNC Symbol;Acc:HGNC:8525]	zf-C2H2	920	1069	811	283	404	327	28.0225220988088	33.269237581656	24.1275989380045	8.60230228095233	12.9740342316142	9.44721409611033
ENSG00000087074	2190.10521429294	2213.04632652704	2393.50398647128	1048.93452470495	1100.35278473717	1283.79480133614	0.984993151490014	9.37184783672146e-15	2.75130675778037e-12	PPP1R15A	19	48872392	48876057	+	3093	protein_coding	protein phosphatase 1 regulatory subunit 15A [Source:HGNC Symbol;Acc:HGNC:14375]	-	2106	2154	2485	1058	1056	1404	55.9256118236839	58.4445240566309	64.4544086384844	28.037992529739	29.5658641241314	35.363569649644
ENSG00000128342	1247.92319902732	1788.72500208151	945.843426444585	450.109900015168	443.89231657011	414.21584402085	1.60602250131983	1.16310639944575e-14	3.34625711120541e-12	LIF	22	30240447	30246851	-	3969	protein_coding	LIF, interleukin 6 family cytokine [Source:HGNC Symbol;Acc:HGNC:6596]	-	1200	1741	982	454	426	453	28.6672275897884	42.4960896577483	22.9134135790101	10.8235361503822	10.7297185145394	10.264534582487
ENSG00000134107	4381.25036458508	5385.69584199384	4656.97858132339	2369.52127981553	2626.88387341138	2200.92171425648	1.00310505381758	1.317180983434e-14	3.71522518562707e-12	BHLHE40	3	4979116	4985323	+	3837	protein_coding	basic helix-loop-helix family member e40 [Source:HGNC Symbol;Acc:HGNC:1046]	bHLH	4213	5242	4835	2390	2521	2407	131.560574525029	167.254214150836	147.470325437792	74.4802411446955	83.0006377385772	71.2930187695467
ENSG00000163659	1529.74585480765	1529.81707530119	1368.67974437653	647.404768083491	808.592576662924	688.530972511479	1.04640794001759	1.68023600976942e-14	4.64811442317944e-12	TIPARP	3	156673235	156706770	+	5048	protein_coding	TCDD inducible poly(ADP-ribose) polymerase [Source:HGNC Symbol;Acc:HGNC:23696]	-	1471	1489	1421	653	776	753	27.1995845381247	28.131315772284	25.6635973989424	12.0495727987704	15.1281422780321	13.2063008268502
ENSG00000125845	519.967999594716	381.170003315474	328.444611423222	146.731861678953	128.166091404046	113.383586442793	1.6633249971765	1.93514550335532e-14	5.2522769935408e-12	BMP2	20	6767664	6780280	+	3601	protein_coding	bone morphogenetic protein 2 [Source:HGNC Symbol;Acc:HGNC:1069]	-	500	371	341	148	123	124	7.56617908593762	5.7362262427517	5.04005004930153	2.23499830684283	1.96239308564179	1.77977421003912
ENSG00000138623	1306.15961498193	1372.62297689885	1080.68872145705	469.938529971783	619.990442157783	547.715873219623	1.19901527106249	2.24781572143343e-14	5.98793132459626e-12	SEMA7A	15	74409289	74433958	-	3800	protein_coding	semaphorin 7A (John Milton Hagen blood group) [Source:HGNC Symbol;Acc:HGNC:10741]	-	1256	1336	1122	474	595	599	31.5108089096754	34.2469674507191	27.4939176499814	11.8674422004693	15.7384210473681	14.2538881634296
ENSG00000006327	3901.83986895875	4044.9226497386	3664.9024823031	2087.95473443159	2289.27563263975	2190.86349287849	0.82203368722463	4.06543526095035e-14	1.06329611325038e-11	TNFRSF12A	16	3018445	3022383	+	1848	protein_coding	TNF receptor superfamily member 12A [Source:HGNC Symbol;Acc:HGNC:18152]	-	3752	3937	3805	2106	2197	2396	233.927419802076	250.801116737144	231.711089895012	131.034464635984	144.418436592502	141.690824214961
ENSG00000185650	7657.04876203179	8008.67971925639	8114.79721771449	4073.79202458662	4123.19694053504	4869.09353070867	0.863834289485233	1.38159212450296e-13	3.54896476981699e-11	ZFP36L1	14	68787660	68796253	-	5160	protein_coding	ZFP36 ring finger protein like 1 [Source:HGNC Symbol;Acc:HGNC:1107]	Others	7363	7795	8425	4109	3957	5325	213.98496594319	231.467665347939	239.151015314926	119.171793016882	121.246383406067	146.786016791907
ENSG00000136997	6121.063291229	6229.2014288456	4103.14969109362	2550.95324391856	2247.59560291485	2042.73332349355	1.26604747208615	1.99586565860056e-13	5.03693464894193e-11	MYC	8	127735434	127741434	+	3001	protein_coding	MYC proto-oncogene, bHLH transcription factor [Source:HGNC Symbol;Acc:HGNC:7553]	bHLH	5886	6063	4260	2573	2157	2234	225.712657128056	237.55762464648	159.558194260987	98.4655503702534	87.2087541151676	81.2559994234173
ENSG00000128016	1232.32415903948	1146.59224717	1391.79608066438	592.876035702799	476.194339606902	644.640551952978	1.13701042701754	2.35159631990287e-13	5.83236432100047e-11	ZFP36	19	39406813	39409412	+	2010	protein_coding	ZFP36 ring finger protein [Source:HGNC Symbol;Acc:HGNC:12862]	-	1185	1116	1445	598	457	705	55.9069885763233	53.7969549512051	66.5870008728791	28.1551473263059	22.7320305362898	31.5481195775545
ENSG00000065809	3245.64025347022	3063.74380023381	2615.03554256319	1565.47033507478	1430.66702030695	1634.91816580415	0.946087466204328	2.99905671005366e-13	7.31210691086811e-11	FAM107B	10	14518557	14774897	-	7019	protein_coding	family with sequence similarity 107 member B [Source:HGNC Symbol;Acc:HGNC:23726]	-	3121	2982	2715	1579	1373	1788	149.052017147919	145.511553887907	126.644922054166	75.2549532045377	69.1335578505292	80.993136124702
ENSG00000075426	5606.29497163023	4753.83721116091	4660.83130403803	2823.59690582202	2457.03775228244	2744.98005242956	0.904146416245293	5.59248321677132e-13	1.34079785122092e-10	FOSL2	2	28392448	28417312	+	7157	protein_coding	FOS like 2, AP-1 transcription factor subunit [Source:HGNC Symbol;Acc:HGNC:3798]	TF_bZIP	5391	4627	4839	2848	2358	3002	85.0258561503301	74.5636109155361	74.5437371831728	44.8260568615325	39.2102637824102	44.9085447105954
ENSG00000148926	2784.9486058293	2423.66587013801	3119.74221818127	1288.86094718	1376.48298166459	1531.59280073935	0.988595349497294	8.33039891308273e-13	1.96447194040484e-10	ADM	11	10304680	10307397	+	2718	protein_coding	adrenomedullin [Source:HGNC Symbol;Acc:HGNC:259]	-	2678	2359	3239	1300	1321	1675	117.589494857856	105.835567572563	138.91295761621	56.9652719789148	61.1554337856582	69.7604663794657
ENSG00000144063	1413.27302289844	1054.12513046274	631.846525201271	312.300921816692	343.860245230367	192.934973705076	1.86876197049884	5.59612710226547e-12	1.29839174784014e-09	MALL	2	110083870	110116566	-	3167	protein_coding	mal, T cell differentiation protein like [Source:HGNC Symbol;Acc:HGNC:6818]	-	1359	1026	656	315	330	211	47.1682254744191	36.3850681036838	22.2386171605858	10.9106218988915	12.0758664774517	6.94622982486147
ENSG00000122877	168.469631868688	122.262076535152	107.876236009973	31.7258079305845	33.3440237799144	32.0034316572401	2.03721439731216	6.01622368901841e-12	1.37370440899254e-09	EGR2	10	62811996	62919900	-	3689	protein_coding	early growth response 2 [Source:HGNC Symbol;Acc:HGNC:3239]	zf-C2H2	162	119	112	32	32	35	4.82912621874261	3.62448455784784	3.26095963327691	0.951946171026202	1.00572165610234	0.989596609031024
ENSG00000137331	5386.86847580126	7736.41543117391	4821.68247737433	2024.50311857043	2856.12403689829	1719.04147187461	1.44330347650401	6.81545955867797e-12	1.53188102736848e-09	IER3	6	30743199	30744554	-	1356	protein_coding	immediate early response 3 [Source:HGNC Symbol;Acc:HGNC:5392]	-	5180	7530	5006	2042	2741	1880	217.630378415158	323.244008612288	205.425551089112	85.6158881191813	121.415204137921	74.91766252804
ENSG00000112773	2416.81126211624	1882.21953119663	1812.70603723901	1090.57464761384	847.14660415845	961.017333478837	1.07587264653489	8.72030569213104e-12	1.92987072894315e-09	TENT5A	6	81491439	81752774	-	6053	protein_coding	terminal nucleotidyltransferase 5A [Source:HGNC Symbol;Acc:HGNC:18345]	-	2324	1832	1882	1100	813	1051	35.7533961065975	28.797341476919	28.279690606911	16.8881754720099	13.1869999234161	15.3362967974143
ENSG00000178726	2180.74579030024	2050.71516608541	1250.2085209013	660.293377555291	809.634577406046	619.037806627186	1.39200493508251	9.49704958278023e-12	2.06992512497415e-09	THBD	20	23045633	23049741	-	4109	protein_coding	thrombomodulin [Source:HGNC Symbol;Acc:HGNC:11784]	-	2097	1996	1298	666	777	677	27.8094258618172	27.0458029461967	16.8128811409189	8.81407399932699	10.863978375022	8.51567097372317
ENSG00000102804	6106.50418724034	4772.33063450236	4539.47053852681	2826.57120031552	2515.38979389729	2576.73344028864	0.961239161058131	1.25637741098461e-11	2.69746105328562e-09	TSC22D1	13	44432143	44577147	-	8586	protein_coding	TSC22 domain family member 1 [Source:HGNC Symbol;Acc:HGNC:16826]	TSC22	5872	4645	4713	2851	2414	2818	181.391611720006	146.609671724688	142.200934513621	87.8895500179447	78.6217488356568	82.567427445545
ENSG00000118503	3446.34790131378	5215.14538228934	2470.55844076412	515.544378871999	749.198534304951	410.558308974308	2.7324781146375	1.43177082124742e-11	2.99643194308862e-09	TNFAIP3	6	137867188	137883312	+	5051	protein_coding	TNF alpha induced protein 3 [Source:HGNC Symbol;Acc:HGNC:11896]	-	3314	5076	2565	520	719	449	81.7497666675971	127.938537341061	61.8009633791206	12.8010688140939	18.6998098080056	10.5055058913227
ENSG00000198517	2188.02534229456	2434.96740662446	1862.79143252936	1141.13765400321	1197.25885384755	1058.85639597383	0.933004670324165	1.43728748052218e-11	2.99643194308862e-09	MAFK	7	1530714	1543043	+	4458	protein_coding	MAF bZIP transcription factor K [Source:HGNC Symbol;Acc:HGNC:6782]	TF_bZIP	2104	2370	1934	1151	1149	1158	50.7751869878855	58.4386119903748	45.5864867828072	27.7197934888718	29.2347985810311	26.5064134166201
ENSG00000148339	560.525503563104	611.31038267576	524.933469869958	298.420880847061	281.340200643028	245.054848118295	1.04133479917165	2.11807202212705e-11	4.35263800547109e-09	SLC25A25	9	128068201	128109245	+	4936	protein_coding	solute carrier family 25 member 25 [Source:HGNC Symbol;Acc:HGNC:20663]	-	539	595	545	301	270	268	11.767221209039	13.2723513055806	11.6213214151516	6.55783550920729	6.21474334667807	5.54953453698185
ENSG00000146678	145.59103988652	115.070189680143	49.1222146116842	9.91431497830767	14.5880104037125	13.7157564245315	3.01755686590465	2.41141304155767e-11	4.8856586764517e-09	IGFBP1	7	45888357	45893668	+	1653	protein_coding	insulin like growth factor binding protein 1 [Source:HGNC Symbol;Acc:HGNC:5469]	-	140	112	51	10	14	15	4.95056914261466	4.04660550245959	1.76145328109727	0.352887248668863	0.521950612892827	0.503100751267835
ENSG00000237330	422.214015670909	305.141485133951	340.002779567147	134.834683704984	105.242075055355	158.188390762929	1.41940991370302	2.85170002426335e-11	5.69745900680948e-09	RNF223	1	1070966	1074307	-	1902	protein_coding	ring finger protein 223 [Source:HGNC Symbol;Acc:HGNC:40020]	-	406	297	353	136	101	173	11.63175522683	8.69403572625242	9.87797185293423	3.88836477534309	3.05080799689246	4.70112648379761
ENSG00000183691	148.710847884089	145.892561915896	173.372522158885	51.5544378871999	47.9320341836269	53.9486419364904	1.60803970082396	2.92604113525672e-11	5.76590434666683e-09	NOG	17	56593699	56595590	+	1892	protein_coding	noggin [Source:HGNC Symbol;Acc:HGNC:7866]	-	143	142	180	52	46	59	4.1185528087209	4.1787144615449	5.06354838857896	1.49458567707893	1.3968208677711	1.61174831587457
ENSG00000187678	108.153343915701	186.989058230233	84.7598997221217	18.8371984587846	25.0080178349358	27.4315128490629	2.41152039466108	5.8031915283217e-11	1.12809338020145e-08	SPRY4	5	142310427	142326455	-	6565	protein_coding	sprouty RTK signaling antagonist 4 [Source:HGNC Symbol;Acc:HGNC:15533]	-	104	182	88	19	24	30	2.37118354175731	4.23983514805297	1.95969445026695	0.432309027354629	0.576922339128162	0.64876841648848
ENSG00000148154	4488.36377250159	4646.98632074364	4440.26292862478	2471.6387240921	2714.41193583365	2947.05886375099	0.739001016351479	9.57658289032482e-11	1.8367885983643e-08	UGCG	9	111896766	111935369	+	4615	protein_coding	UDP-glucose ceramide glucosyltransferase [Source:HGNC Symbol;Acc:HGNC:12524]	-	4316	4523	4610	2493	2605	3223	185.039999676789	198.132865682461	193.045181707283	106.663377714036	117.751430543371	131.063300528672
ENSG00000120217	423.253951670099	615.420032307194	389.124994178831	191.346279081338	176.098125587673	209.393881414514	1.30633479121349	2.60209566861929e-10	4.92515081488006e-08	CD274	9	5450503	5470566	+	4108	protein_coding	CD274 molecule [Source:HGNC Symbol;Acc:HGNC:17635]	-	407	599	404	193	169	229	12.6949571054422	19.0901526519689	12.3081293477114	6.00762766390112	5.55773473567201	6.77499412379908
ENSG00000127528	54.0766719578505	48.2883831693458	51.0485759690051	4.95715748915383	7.29400520185627	3.65753504654172	3.28367014235408	2.69666540941327e-10	5.03786128758571e-08	KLF2	19	16324817	16327874	+	2018	protein_coding	Kruppel like factor 2 [Source:HGNC Symbol;Acc:HGNC:6347]	zf-C2H2	52	47	53	5	7	4	2.19486005608054	2.02696896596382	2.18500894316698	0.210611638341874	0.311512739917834	0.160140099706426
ENSG00000120875	2620.63871795737	2760.65713991558	2661.26821513889	1372.14119299778	925.296659892624	1496.8462177972	1.08333696476158	2.99545704798469e-10	5.52431405580253e-08	DUSP4	8	29333064	29350668	-	7257	protein_coding	dual specificity phosphatase 4 [Source:HGNC Symbol;Acc:HGNC:3070]	-	2520	2687	2763	1384	888	1637	32.3255383422423	35.2175096391008	34.6178401626148	17.7170000535552	12.0097086744594	19.917302383255
ENSG00000173334	1891.64358252558	1378.787451346	1561.31588010863	778.273725797152	478.278341093147	777.226197390116	1.24769611431407	3.41648087769675e-10	6.22102245894529e-08	TRIB1	8	125430321	125438405	+	4138	protein_coding	tribbles pseudokinase 1 [Source:HGNC Symbol;Acc:HGNC:16891]	-	1819	1342	1621	785	459	850	57.7287478230766	43.5168753869263	50.2477143159297	24.8621089927777	15.3584152408995	25.586741178341
ENSG00000118523	749.79385541558	762.340006630948	1252.13488225862	315.275216310184	356.364254147835	420.616530352298	1.33948774608823	4.14270243682641e-10	7.44909681921849e-08	CTGF	6	131948176	131951373	-	2339	protein_coding	connective tissue growth factor [Source:HGNC Symbol;Acc:HGNC:2500]	-	721	742	1300	318	342	460	16.7971181279014	17.6623776828977	29.5812636372353	7.39325188384747	8.40039870237597	10.1646857216394
ENSG00000184557	835.068607349114	891.793970021109	676.152836419653	429.289838560722	412.63229427644	403.243238881225	0.948245377190849	4.98942704155146e-10	8.86085283860712e-08	SOCS3	17	78356778	78360077	-	2734	protein_coding	suppressor of cytokine signaling 3 [Source:HGNC Symbol;Acc:HGNC:19391]	-	803	868	702	433	396	441	28.2666487641272	31.2193784654388	24.136247318893	15.2109221793311	14.6969847826351	14.7242769873965
ENSG00000196968	840.268287345061	676.037364370841	602.951104841457	366.829654197384	338.650241514755	272.486360967358	1.11623889106684	6.89391662718265e-10	1.20937793514661e-07	FUT11	10	73772291	73780251	+	4910	protein_coding	fucosyltransferase 11 [Source:HGNC Symbol;Acc:HGNC:19233]	-	808	658	626	370	325	298	21.2804400172806	17.7068328133543	16.1033945627136	9.7247811780341	9.02457763246738	7.44427004336113
ENSG00000155090	1976.91833445911	1785.64276485794	2053.50120690413	1130.23190752707	1216.01486722375	1203.32903031223	0.712488449581139	1.63949065576623e-09	2.84145458833702e-07	KLF10	8	102648779	102655902	-	4003	protein_coding	Kruppel like factor 10 [Source:HGNC Symbol;Acc:HGNC:11810]	zf-C2H2	1901	1738	2132	1140	1167	1316	30.6656521604293	28.6461070577645	33.5916353054734	18.3520173246459	19.8479302808927	20.1355079364143
ENSG00000101096	39.5175679691984	75.0011057736647	36.600865789098	0.991431497830767	5.21000371561162	4.57191880817715	3.80923611082455	1.87722514720095e-09	3.21474806458163e-07	NFATC2	20	51386957	51562831	-	8286	protein_coding	nuclear factor of activated T cells 2 [Source:HGNC Symbol;Acc:HGNC:7776]	RHD	38	73	38	1	5	5	0.488944894338386	0.9597208483475	0.477566410790073	0.0128405962266521	0.0678298106314595	0.0610215078869526
ENSG00000143322	802.830591374241	820.902513878878	679.042378455634	404.504051114953	435.556310625132	434.332286776829	0.853173168606727	2.11050813508586e-09	3.57172464978942e-07	ABL2	1	179099327	179229684	-	13257	protein_coding	ABL proto-oncogene 2, non-receptor tyrosine kinase [Source:HGNC Symbol;Acc:HGNC:77]	-	772	799	705	408	418	475	11.0210982477821	11.6546732763971	9.83038548829787	5.81268258006489	6.2915570172454	6.43187795667231
ENSG00000164400	36.3977599716301	83.2204050365321	28.8954203598142	0.991431497830767	3.12600222936697	0.91438376163543	4.91191608394483	2.40384106564468e-09	4.02084345689521e-07	CSF2	5	132073790	132076170	+	787	protein_coding	colony stimulating factor 2 [Source:HGNC Symbol;Acc:HGNC:2434]	-	35	81	30	1	3	1	2.42338851612744	5.73041098001575	2.02885081558479	0.0690977446249959	0.219003238646173	0.0656737194158181
ENSG00000142627	5904.75660339759	5665.15201693133	5074.99899586204	3640.53646003458	2949.9041037793	3278.06578546302	0.754067358083047	2.45956090318164e-09	4.06675673474343e-07	EPHA2	1	16124337	16156087	-	4159	protein_coding	EPH receptor A2 [Source:HGNC Symbol;Acc:HGNC:3386]	-	5678	5514	5269	3672	2831	3585	203.82307539484	202.241591398494	184.739608334166	131.543534040164	107.145050218261	122.062914091695
ENSG00000228742	920.343359282647	551.720463019972	485.443062044879	287.515134370922	225.072160514422	232.253475455399	1.39361711806078	3.24316278849491e-09	5.30146553551128e-07	LINC02577	7	106774955	106838480	+	4271	lincRNA	long intergenic non-protein coding RNA 2577 [Source:HGNC Symbol;Acc:HGNC:53749]	-	885	537	504	290	216	254	28.9640151787247	17.9570723164889	16.1109032692708	9.47157853198968	7.45321292170977	7.88471181008001
ENSG00000137936	3038.69298963152	3802.45332148402	3207.39165993938	2017.56309808561	1927.7013747763	2050.04839358663	0.744980188816845	3.43560223799341e-09	5.55293687567812e-07	BCAR3	1	93561786	93847150	-	6866	protein_coding	BCAR3, NSP family adaptor protein [Source:HGNC Symbol;Acc:HGNC:973]	-	2922	3701	3330	2035	1850	2242	91.8249820254719	118.835302420359	102.21125761075	63.8195775175543	61.2952259336594	66.8271377843818
ENSG00000095752	277.662911783578	863.026422601073	235.016085593156	10.9057464761384	31.2600222936697	9.1438376163543	4.74914936703583	3.91776910481495e-09	6.26190095252922e-07	IL11	19	55364389	55370463	-	2671	protein_coding	interleukin 11 [Source:HGNC Symbol;Acc:HGNC:5966]	-	267	840	244	11	30	10	11.2784984608049	36.2547620888966	10.0670843518118	0.463704786991155	1.3360895256941	0.400660598296503
ENSG00000159399	5033.29023607685	2855.17908143855	3144.78491582645	1776.64524411273	1236.8548820862	1638.57570085069	1.24571596371651	3.97162942011665e-09	6.27822958333825e-07	HK2	2	74833981	74893359	+	6064	protein_coding	hexokinase 2 [Source:HGNC Symbol;Acc:HGNC:4923]	-	4840	2779	3265	1792	1187	1792	69.1322278899885	40.5573423079656	45.5504041716032	25.5435978074994	17.8755820395681	24.2778267855848
ENSG00000131016	1494.38803083521	2454.48824237377	1091.28370892232	520.501536361152	727.316518699382	600.750131394478	1.44711604788589	4.49706088169737e-09	7.03154573730617e-07	AKAP12	6	151239999	151358557	+	8741	protein_coding	A-kinase anchoring protein 12 [Source:HGNC Symbol;Acc:HGNC:370]	-	1437	2389	1133	525	698	657	13.9505541588167	23.6971758488336	10.7433186981609	5.08631046417828	7.14437752078793	6.04973947753849
ENSG00000173281	801.790655375052	790.080141643126	796.550421252212	503.647200898029	428.262305423275	476.393939812059	0.761664873238686	1.00144281135803e-08	1.54900589692314e-06	PPP1R3B	8	9136255	9151574	-	5776	protein_coding	protein phosphatase 1 regulatory subunit 3B [Source:HGNC Symbol;Acc:HGNC:14942]	-	771	769	827	508	411	521	10.6605025095172	10.8641408815162	11.1687010443419	7.00964270745873	5.99155295295402	6.83278308827954
ENSG00000159713	1329.03820696409	536.309276902096	684.821462527597	162.594765644246	76.0660542479297	86.8664573553659	2.96969208887061	1.06610869339242e-08	1.63148654834574e-06	TPPP3	16	67389809	67393535	-	2618	protein_coding	tubulin polymerization promoting protein family member 3 [Source:HGNC Symbol;Acc:HGNC:24162]	-	1278	522	711	164	73	95	57.4589873192304	23.9796790973413	31.2227083557805	7.35833968915757	3.46038368081994	4.051234019904
ENSG00000197019	478.370559627139	498.295017811334	468.10580982899	223.072087011923	287.592205101761	259.684988304462	0.907656876678309	1.22735553895573e-08	1.85847467661876e-06	SERTAD1	19	40421592	40426025	-	2114	protein_coding	SERTA domain containing 1 [Source:HGNC Symbol;Acc:HGNC:17932]	-	460	485	486	225	276	284	11.8572119287533	12.7735684444509	12.2358706661385	5.78783497136762	7.50080912532523	6.94352018883192
ENSG00000171388	289.102207774662	174.660109335932	169.519799444243	70.3916363459844	85.4440609360306	57.6061769830321	1.57104979940697	1.37421551555472e-08	2.05917606158903e-06	APLN	X	129645259	129654937	-	3205	protein_coding	apelin [Source:HGNC Symbol;Acc:HGNC:16665]	-	278	170	176	71	82	63	4.72657436941795	2.95322387864759	2.9227268244231	1.20467228593164	1.46990691656705	1.01596526750567
ENSG00000157557	3133.32716555776	3704.84914273747	2727.72768196646	1829.19111349776	1949.58339038187	1651.37707351359	0.817004037430919	1.58641700728678e-08	2.35264006699179e-06	ETS2	21	38805307	38824955	+	4595	protein_coding	ETS proto-oncogene 2, transcription factor [Source:HGNC Symbol;Acc:HGNC:3489]	ETS	3013	3606	2832	1845	1871	1806	67.6486429393771	82.723981693745	62.1050712287095	41.3394980064538	44.2902392297763	38.4604459116314
ENSG00000171522	850.667647336955	813.710627023869	801.366324645514	440.19558503686	499.118355955593	519.369976608924	0.756967457810874	1.7080980677609e-08	2.50724394946332e-06	PTGER4	5	40679498	40693735	+	3961	protein_coding	prostaglandin E receptor 4 [Source:HGNC Symbol;Acc:HGNC:9596]	-	818	792	832	444	479	568	34.5001134779588	34.1301464423779	34.2739693609874	18.687838009925	21.299873034614	22.7222936210382
ENSG00000164023	874.586175318312	820.902513878878	680.968739812955	435.238427547707	441.808315083865	462.678183387528	0.826242058372426	2.18995576779349e-08	3.18207209289994e-06	SGMS2	4	107824563	107915047	+	7635	protein_coding	sphingomyelin synthase 2 [Source:HGNC Symbol;Acc:HGNC:28395]	-	841	799	707	439	424	506	30.7360522564668	29.8362762548678	25.2374436272908	16.011258942806	16.3377493175418	17.5403889290449
ENSG00000232324	41.5974399675773	66.7818065107974	32.7481430744561	3.96572599132307	7.29400520185627	4.57191880817715	3.16341960645372	2.22807482772432e-08	3.20508563968143e-06	AC008440.3	19	53864763	53866140	+	555	lincRNA	novel transcript	-	40	65	34	4	7	5	3.92732409203047	6.52072458419988	3.26053994735243	0.391927387530607	0.724617922944006	0.465632587209449
ENSG00000169908	8904.97196105911	7403.53381102778	5531.5466375471	3498.76175584478	4237.81702227849	3174.74042039821	1.00120178391379	2.60741150823465e-08	3.71362520256985e-06	TM4SF1	3	149369022	149377865	-	3668	protein_coding	transmembrane 4 L six family member 1 [Source:HGNC Symbol;Acc:HGNC:11853]	-	8563	7206	5743	3529	4067	3472	284.345982495911	244.490033762978	186.266102256389	116.94500633463	142.386759502078	109.354706916407
ENSG00000173276	349.418495727649	411.992375551227	346.745044317771	165.569060137738	151.090107752737	213.965800222691	1.05991608814108	2.95068010754118e-08	4.16132679872352e-06	ZBTB21	21	41986831	42010387	-	8062	protein_coding	zinc finger and BTB domain containing 21 [Source:HGNC Symbol;Acc:HGNC:13083]	ZBTB	336	401	360	167	145	234	5.23718104034498	6.3862870086103	5.48068280960606	2.59766804299731	2.38287133658544	3.45947963963908
ENSG00000034152	3097.96934158532	3014.42800465661	2452.25800786957	1682.45925181881	1834.96330863841	1556.2811623035	0.755447219781397	3.15313142956876e-08	4.40366947712104e-06	MAP2K3	17	21284672	21315240	+	3783	protein_coding	mitogen-activated protein kinase kinase 3 [Source:HGNC Symbol;Acc:HGNC:6843]	-	2979	2934	2546	1697	1761	1702	141.279844450351	142.172488333314	117.934796544499	80.3156943069821	88.0528347729627	76.5606959449814
ENSG00000117152	77.9951999392074	105.823478009417	39.4904078250794	15.8629039652923	13.5460096605902	6.40068633144801	2.64780322688112	4.16189650551258e-08	5.75662319536523e-06	RGS4	1	163068775	163076802	+	4836	protein_coding	regulator of G protein signaling 4 [Source:HGNC Symbol;Acc:HGNC:10000]	-	75	103	41	16	13	7	2.42688339267768	3.40541952179596	1.29582203615349	0.516673871922772	0.443511903125297	0.214843539347828
ENSG00000087903	615.642111520144	429.45838648482	519.154385797995	290.489428864415	256.332182808092	245.054848118295	0.982335337203289	4.47792886360684e-08	6.13476254314137e-06	RFX2	19	5993164	6199572	-	9094	protein_coding	regulatory factor X2 [Source:HGNC Symbol;Acc:HGNC:9983]	RFX	592	418	539	293	246	268	32.6508502954841	23.5556352583078	29.0359080302078	16.1268401121685	14.3048127558625	14.0198767250068
ENSG00000177374	335.899327738187	614.392619899336	330.370972780543	175.483375116046	176.098125587673	112.469202681158	1.46588150111153	5.39817560738291e-08	7.32573170869841e-06	HIC1	17	2054154	2063241	+	8108	protein_coding	HIC ZBTB transcriptional repressor 1 [Source:HGNC Symbol;Acc:HGNC:4909]	ZBTB	323	598	343	177	169	123	7.58328041100648	14.3450321960037	7.86543182550301	4.14702573395834	4.18326694666911	2.73902701989255
ENSG00000081041	37.4376959708195	156.16668599448	28.8954203598142	4.95715748915383	9.37800668810092	4.57191880817715	3.56508126023395	5.98733231687463e-08	8.04932480170481e-06	CXCL2	4	74097035	74099293	-	1500	protein_coding	C-X-C motif chemokine ligand 2 [Source:HGNC Symbol;Acc:HGNC:4603]	-	36	152	30	5	9	5	2.48946495427566	10.7397174135709	2.02627613180867	0.345050285659085	0.656175947263472	0.327951885661478
ENSG00000135245	893.305023303722	531.172214862804	596.208840090833	316.266647808015	331.356236312899	298.08910629315	1.09542879913047	6.16295014577834e-08	8.20870720805755e-06	HILPDA	7	128455849	128458418	+	2070	protein_coding	hypoxia inducible lipid droplet associated [Source:HGNC Symbol;Acc:HGNC:28859]	-	859	517	619	319	318	326	42.4757741437175	26.1206772102107	29.8959697932419	15.7415572425945	16.5786644050282	15.2898192384402
ENSG00000181649	1148.08934310513	1719.888370755	941.027523051283	505.630063893691	681.468486002	414.21584402085	1.25071887227753	7.5884619849896e-08	1.00146812526675e-05	PHLDA2	11	2928273	2929455	-	955	protein_coding	pleckstrin homology like domain family A member 2 [Source:HGNC Symbol;Acc:HGNC:12385]	-	1104	1674	977	510	654	453	69.4673792629592	107.624970499957	60.0454720266486	32.0251290532732	43.3874245283711	27.0362625665736
ENSG00000171368	2064.27295839102	747.95623292093	1019.04515802278	249.840737453353	165.67811815645	231.339091693764	2.56602920519047	1.04562563120767e-07	1.36739315499293e-05	TPPP	5	659862	693395	-	6022	protein_coding	tubulin polymerization promoting protein [Source:HGNC Symbol;Acc:HGNC:24164]	-	1985	728	1058	252	159	253	17.9617849928913	6.7307911018576	9.35079439938789	2.27561293673326	1.51691200384765	2.17143140926652
ENSG00000100290	799.710783376673	507.54172948206	423.799498610609	253.806463444676	267.794190982437	160.931542047836	1.34366150747843	1.49966542649345e-07	1.94348532973949e-05	BIK	22	43110748	43129712	+	953	protein_coding	BCL2 interacting killer [Source:HGNC Symbol;Acc:HGNC:1051]	-	769	494	440	256	257	176	43.9706790623857	28.8608775405615	24.5732934739665	14.6078287566497	15.4933109637413	9.54522373947933
ENSG00000108551	67.5958399473131	44.1787335379121	17.3372522158885	5.9485889869846	1.04200074312232	1.82876752327086	3.86939829265604	2.10777691540769e-07	2.70717597572675e-05	RASD1	17	17494437	17496395	-	1748	protein_coding	ras related dexamethasone induced 1 [Source:HGNC Symbol;Acc:HGNC:15828]	-	65	43	18	6	1	2	2.24886058126983	1.52006927669773	0.608268796901041	0.207161619123321	0.0364773648284738	0.0656320218161891
ENSG00000130522	2538.4837740214	2678.4641472869	2553.39197912892	1450.46428132641	1861.01332721647	1548.96609221042	0.677140331276676	2.16493497250092e-07	2.75598137871024e-05	JUND	19	18279760	18281622	-	1863	protein_coding	JunD proto-oncogene, AP-1 transcription factor subunit [Source:HGNC Symbol;Acc:HGNC:6206]	TF_bZIP	2441	2607	2651	1463	1786	1694	112.533036173831	122.800189899909	119.370178342773	67.3078090558988	86.8096475416711	74.0733992414058
ENSG00000117394	29547.7015449693	17942.7302908395	18231.0838856854	12796.4063425017	10085.525192681	9744.58774774878	1.01031576852974	2.35732604756601e-07	2.97457326265237e-05	SLC2A1	1	42925375	42959176	-	4724	protein_coding	solute carrier family 2 member 1 [Source:HGNC Symbol;Acc:HGNC:11005]	-	28413	17464	18928	12907	9679	10657	1347.49386383612	846.250966684729	876.775266690604	610.863091585279	483.965580787908	479.381513916373
ENSG00000105835	5510.6208597048	5277.81753916871	3924.96126554143	2830.53692630684	3081.19619741271	2720.29169086541	0.769352345935222	2.43045907572369e-07	3.04018728732916e-05	NAMPT	7	106248285	106286326	-	9049	protein_coding	nicotinamide phosphoribosyltransferase [Source:HGNC Symbol;Acc:HGNC:30092]	-	5299	5137	4075	2855	2957	2975	251.525351738601	249.139828664089	188.924950256992	135.239273459699	147.983553381124	133.940349400035
ENSG00000107984	1934.28095849234	1983.93335957461	2279.84866638934	1177.82061942295	1203.51085830628	1438.32565705253	0.698146263354291	2.62485388797129e-07	3.25504510159199e-05	DKK1	10	52314296	52318042	+	2206	protein_coding	dickkopf WNT signaling pathway inhibitor 1 [Source:HGNC Symbol;Acc:HGNC:2891]	-	1860	1931	2367	1188	1155	1573	121.092492837606	128.449464948257	150.513824609518	77.1844097056245	79.2794340425297	97.1336279862981
ENSG00000073712	1193.84652706947	1089.05715232993	1007.48698987886	551.235912793906	703.350501607569	692.188507558021	0.756948992749592	3.07653971677869e-07	3.78256613896251e-05	FERMT2	14	52857268	52952435	-	8510	protein_coding	fermitin family member 2 [Source:HGNC Symbol;Acc:HGNC:15767]	-	1148	1060	1046	556	675	757	29.2866955992075	27.6299501072082	26.063577545116	14.1550741156595	18.1554300015314	18.3172796841987
ENSG00000166886	808.030271370189	688.366313265142	636.662428594573	389.632578647491	419.926299478297	440.732973108277	0.770019231824491	3.18385239560801e-07	3.88133192464587e-05	NAB2	12	57088894	57095476	+	3010	protein_coding	NGFI-A binding protein 2 [Source:HGNC Symbol;Acc:HGNC:7627]	-	777	670	661	393	403	482	30.3295058170981	26.7217482547358	25.2011078372235	15.3089616997204	16.5853118844936	17.8454689691117
ENSG00000189143	14351.1167888142	11448.4564607664	11167.1167883895	7903.69190070687	7846.2655957111	7732.94347215083	0.654594067597803	3.24161342309489e-07	3.91853857909412e-05	CLDN4	7	73799542	73832693	+	4702	protein_coding	claudin 4 [Source:HGNC Symbol;Acc:HGNC:2046]	-	13800	11143	11594	7972	7530	8457	333.474226395359	275.125641433841	273.646779483895	192.246901223245	191.84586586452	193.836754631204
ENSG00000146674	108244.85828363	67698.2583786071	63319.4978151395	44242.630590698	41625.8456862506	36224.2271009492	0.970618511058637	3.71949956680576e-07	4.45875010570841e-05	IGFBP3	7	45912245	45921874	-	4571	protein_coding	insulin like growth factor binding protein 3 [Source:HGNC Symbol;Acc:HGNC:5472]	-	104088	65892	65740	44625	39948	39616	4823.06456421457	3119.61393625935	2975.26716579423	2063.52394048621	1951.60415647483	1741.12377875233
ENSG00000129514	493.96959961498	509.596554297777	280.285577490198	212.166340535784	168.804120385817	181.047984803815	1.19093883519187	4.22716007149492e-07	5.02542955607062e-05	FOXA1	14	37589984	37596059	-	3982	protein_coding	forkhead box A1 [Source:HGNC Symbol;Acc:HGNC:5021]	Fork	475	496	291	214	162	198	20.3646894917689	21.7275926107673	12.1857153745812	9.15602199390445	7.32273771517316	8.05167033964538
ENSG00000119508	47.8370559627139	71.9188685500895	31.7849623957956	3.96572599132307	8.33600594497859	10.9726051396252	2.69445696877167	4.30107870095234e-07	5.07139484534421e-05	NR4A3	9	99821855	99866891	+	6314	protein_coding	nuclear receptor subfamily 4 group A member 3 [Source:HGNC Symbol;Acc:HGNC:7982]	NGFIB-like	46	70	33	4	8	12	0.58730426469973	0.913164696475255	0.41152205975908	0.0509652530645471	0.10768856533242	0.145319261050372
ENSG00000186832	3249.79999746697	2735.99924212697	2218.20510295507	1662.6306218622	1646.36117413327	1479.47292632613	0.776741778001669	5.20526452822647e-07	6.08762034459657e-05	KRT16	17	41609778	41615899	-	2475	protein_coding	keratin 16 [Source:HGNC Symbol;Acc:HGNC:6423]	-	3125	2663	2303	1677	1580	1618	168.101004988039	146.364989142486	121.000756106141	90.0248117061451	89.6090053066703	82.5534860786206
ENSG00000132326	815.309823364515	857.889360561781	654.962861489122	496.707180413214	423.052301707664	364.839120892537	0.858118618235125	5.25462880859804e-07	6.09579317836152e-05	PER2	2	238244038	238290102	-	6877	protein_coding	period circadian regulator 2 [Source:HGNC Symbol;Acc:HGNC:8846]	-	784	835	680	501	406	399	19.5521425506213	21.2770060935246	16.5638413801428	12.4688066063871	10.6752635879028	9.43817009378458
ENSG00000181026	361.897727717922	663.70841547654	303.401913778049	135.826115202815	217.778155312566	129.842494152231	1.46012976630909	6.14686563796884e-07	7.07069298519592e-05	AEN	15	88621296	88632282	+	6018	protein_coding	apoptosis enhancing nuclease [Source:HGNC Symbol;Acc:HGNC:25722]	-	348	646	315	137	209	142	9.77478576204594	18.5398523804376	8.64196325494069	3.84023181841363	6.18940029248085	3.78314476267801
ENSG00000131873	949.461567259951	970.904725426208	725.275051031337	556.19307028306	477.236340350024	491.938463759862	0.794054212187859	6.1933077242592e-07	7.07069298519592e-05	CHSY1	15	101175723	101251932	-	5555	protein_coding	chondroitin sulfate synthase 1 [Source:HGNC Symbol;Acc:HGNC:17198]	-	913	945	753	561	458	538	33.9364602198707	35.8899887322723	27.3378651813215	20.8097803111515	17.9488043103817	18.9676990743342
ENSG00000102760	1782.45030261069	958.575776531907	1212.64447443354	765.385116325352	481.404343322514	538.572035603268	1.14683831317888	7.51524837653862e-07	8.5123502280715e-05	RGCC	13	41457559	41470882	+	1032	protein_coding	regulator of cell cycle [Source:HGNC Symbol;Acc:HGNC:20369]	-	1714	933	1259	772	462	589	155.147242069179	86.2900332370933	111.309653386397	69.736382251397	44.0909543479052	50.5690912278515
ENSG00000005001	940.102143267246	876.382783903233	785.955433786947	586.927446715814	499.118355955593	513.883674039112	0.701555577672543	7.58933254475959e-07	8.52910536377865e-05	PRSS22	16	2852727	2858170	-	2387	protein_coding	serine protease 22 [Source:HGNC Symbol;Acc:HGNC:14368]	-	904	853	816	592	479	562	58.9945222590876	56.8771778724824	52.0124456272267	38.5543899542085	32.9574083361932	34.7869365931735
ENSG00000110848	196.547903846803	174.660109335932	147.366643835052	75.3487938351383	86.4860616791529	75.8938522157407	1.12549100830287	7.66424483234892e-07	8.54652417932862e-05	CD69	12	9752486	9760901	-	2832	protein_coding	CD69 molecule [Source:HGNC Symbol;Acc:HGNC:1694]	-	189	170	153	76	83	83	9.66127252892908	8.87906428805395	7.63902300048094	3.87699277815221	4.47326783977695	4.02427113129518
ENSG00000253276	1703.41516667229	1323.30718132165	1452.47646341999	1021.17444276569	826.306589296003	828.4316880417	0.743198472278431	8.23861137652053e-07	9.05681434466515e-05	CCDC71L	7	106656765	106660996	-	4232	protein_coding	coiled-coil domain containing 71 like [Source:HGNC Symbol;Acc:HGNC:26685]	-	1638	1288	1508	1030	793	906	30.7359767460742	24.6941871252884	27.638108729715	19.2876455821171	15.6884699506346	16.1249334591272
ENSG00000179361	358.777919720354	573.296123584999	372.750922641603	150.697587670277	242.786173147502	188.363054896899	1.16583078642163	8.24777670595158e-07	9.05681434466515e-05	ARID3B	15	74541177	74598131	+	6212	protein_coding	AT-rich interaction domain 3B [Source:HGNC Symbol;Acc:HGNC:14350]	ARID	345	558	387	152	233	206	8.70352292270294	14.3832136501486	9.53588061808403	3.82673546436135	6.19735229533757	4.92923830515337
ENSG00000221971	86.3146879327228	48.2883831693458	49.1222146116842	14.8714724674615	16.6720118899572	6.40068633144801	2.28573210551887	8.8784521928789e-07	9.67549506019417e-05	TTC4P1	7	45999621	46000778	-	1158	processed_pseudogene	tetratricopeptide repeat domain 4 pseudogene 1 [Source:HGNC Symbol;Acc:HGNC:12395]	-	83	47	51	15	16	7	3.90570346069481	2.25977282820319	2.3440410243272	0.704403173832536	0.793807939272486	0.312432228205304
ENSG00000165507	2112.11001435374	1442.48702063322	1294.51483211968	998.371518315582	699.182498635079	590.691910016488	1.08357096370296	9.73716739791089e-07	0.000105315152645826	DEPP1	10	44970981	44978810	-	2979	protein_coding	DEPP1, autophagy regulator [Source:HGNC Symbol;Acc:HGNC:23355]	-	2031	1404	1344	1007	671	646	92.2270698574417	65.1420385961568	59.610342096302	45.6338204125091	32.1251592373765	27.8238752487007
ENSG00000146592	56.1565439562293	85.2752298522489	39.4904078250794	12.8886094718	16.6720118899572	9.1438376163543	2.23118384490376	9.91421481960478e-07	0.000106429835955235	CREB5	7	28299321	28825894	+	11674	protein_coding	cAMP responsive element binding protein 5 [Source:HGNC Symbol;Acc:HGNC:16844]	TF_bZIP	54	83	41	13	16	10	1.88745835532638	2.96419971353597	1.39972053167574	0.453456719216378	0.589627706015099	0.331528012702045
ENSG00000164543	1291.60051099327	1421.93877247605	1244.42943682933	827.84530068869	905.4986457733	676.643983610218	0.716362504646542	1.02649630822913e-06	0.000109378884399082	STK17A	7	43582758	43650713	+	5099	protein_coding	serine/threonine kinase 17a [Source:HGNC Symbol;Acc:HGNC:11395]	-	1242	1384	1292	835	869	740	33.0300606378419	37.6070801337659	33.5601695898793	22.1606819871122	24.365864961743	18.6662082544579
ENSG00000054967	235.025535816812	197.263182308817	128.103030261843	85.2631088134459	71.8980512754404	69.4931658842927	1.30512736512476	1.17457757472403e-06	0.000124237488326508	RELT	11	73376264	73397474	+	6322	protein_coding	RELT, TNF receptor [Source:HGNC Symbol;Acc:HGNC:13764]	-	226	192	133	86	69	76	5.42515705796676	4.70924033678305	3.11838243345192	2.06020861308765	1.74633375450854	1.73043017872199
ENSG00000115520	718.595775439897	781.860842380258	579.834768553605	414.41836609326	378.246269753404	428.845984207017	0.767211585421664	1.55846163173392e-06	0.000163638471332062	COQ10B	2	197453423	197475308	+	2722	protein_coding	coenzyme Q10B [Source:HGNC Symbol;Acc:HGNC:25819]	-	691	761	602	418	363	469	29.9790689871446	33.7342066604574	25.5099991057025	18.097777594193	16.6043164064961	19.2996551413509
ENSG00000131759	1650.37843071363	1071.59114139633	1348.45295012466	779.265157294983	693.972494919468	828.4316880417	0.822126541258612	1.71369373976326e-06	0.000178633945264453	RARA	17	40309192	40357643	+	4731	protein_coding	retinoic acid receptor alpha [Source:HGNC Symbol;Acc:HGNC:9864]	THR-like	1587	1043	1400	786	666	906	55.7204921133869	37.4169234380736	48.0109069718927	27.5403486247547	24.653950925791	30.1719115755834
ENSG00000103226	419.094207673341	301.031835502517	468.10580982899	207.20918304663	209.442149367587	205.736346367972	0.933520669297872	2.00174123455165e-06	0.000207158616251982	NOMO3	16	16232495	16294814	+	8274	protein_coding	NODAL modulator 3 [Source:HGNC Symbol;Acc:HGNC:25242]	-	403	293	486	209	201	225	16.9707291932766	12.6069150904728	19.9896681516358	8.78315635946925	8.92412810708971	8.9869968049119
ENSG00000105855	1905.16275051504	1640.7776153499	1326.29979451547	964.662847389336	909.666648745789	1041.48310450276	0.740203471007497	2.02216839106852e-06	0.000207777802182291	ITGB8	7	20330702	20415754	+	15156	protein_coding	integrin subunit beta 8 [Source:HGNC Symbol;Acc:HGNC:6163]	-	1832	1597	1377	973	873	1139	23.8938848959604	21.2819767438848	17.5415956597928	12.6643530503435	12.004658857116	14.090345229369
ENSG00000020577	1395.59411091222	1093.16680196136	803.292686002835	534.381577330783	621.032442900905	587.948758731582	0.916851688167245	2.10245682255868e-06	0.000214495329024869	SAMD4A	14	54567097	54793315	+	12170	protein_coding	sterile alpha motif domain containing 4A [Source:HGNC Symbol;Acc:HGNC:23023]	-	1342	1064	834	539	596	643	27.7104041017925	22.4480035063498	16.8201650071442	11.1067751366847	12.9751051021176	12.5932529923835
ENSG00000132510	1586.94233476307	1633.58572849489	1431.28648848946	1078.67746963987	939.884670296336	1061.59954725873	0.59436201013696	2.17116438408519e-06	0.000219945068063841	KDM6B	17	7839904	7854796	+	7258	protein_coding	lysine demethylase 6B [Source:HGNC Symbol;Acc:HGNC:29012]	-	1526	1590	1486	1088	902	1161	34.4323870938236	36.6568779062092	32.7495446447444	24.4991132180623	21.4582063534457	24.8474273897594
ENSG00000198355	3828.0044130163	2506.88627517455	3002.2341753847	2006.65735160947	1750.5612484455	1657.77775984504	0.786041434397164	2.27206250179347e-06	0.000228556776841252	PIM3	22	49960513	49964080	+	2461	protein_coding	Pim-3 proto-oncogene, serine/threonine kinase [Source:HGNC Symbol;Acc:HGNC:19310]	-	3681	2440	3117	2024	1680	1813	129.743635032893	87.8730742553834	107.307704395083	71.1933817853949	62.4315053920709	60.6114480904212
ENSG00000184545	87.3546239319123	122.262076535152	104.023513295331	27.7600819392615	51.0580364129939	32.0034316572401	1.50569018988028	2.36670566188019e-06	0.00023642403434824	DUSP8	11	1554044	1571920	-	4616	protein_coding	dual specificity phosphatase 8 [Source:HGNC Symbol;Acc:HGNC:3074]	-	84	119	108	28	49	35	1.43443943254826	2.07632647187272	1.80136011617513	0.477166374351742	0.88221267020917	0.566901473302636
ENSG00000169047	2264.98060623458	2135.99039593766	1694.23481376377	1329.50963859106	1302.50092890291	1190.52765764933	0.673104789964133	2.47769437424234e-06	0.000245804369472248	IRS1	2	226731317	226799759	-	9953	protein_coding	insulin receptor substrate 1 [Source:HGNC Symbol;Acc:HGNC:6125]	-	2178	2079	1759	1341	1250	1302	23.2437822620716	22.6698769407216	18.3353253433277	14.2819192032213	14.0647888770187	13.179426707537
ENSG00000185860	639.560639501501	597.954021373601	397.793620286776	258.76362093383	324.062231111043	254.19868573465	0.966464576391321	2.67201592591377e-06	0.000263266774618285	CCDC190	1	162824458	162868815	-	4316	protein_coding	coiled-coil domain containing 190 [Source:HGNC Symbol;Acc:HGNC:28736]	-	615	582	413	261	311	278	24.0749622074766	23.2787273203183	15.7911735977093	10.196235941226	12.8358658240712	10.3221913621474
ENSG00000156966	1403.91359890573	1070.56372898847	809.071770074798	617.661823148568	609.57043472656	464.506950910799	0.956943663361304	2.83201524287305e-06	0.000275650482023866	B3GNT7	2	231395543	231401164	+	3806	protein_coding	UDP-GlcNAc:betaGal beta-1,3-N-acetylglucosaminyltransferase 7 [Source:HGNC Symbol;Acc:HGNC:18811]	-	1350	1042	840	623	585	508	33.9472493764862	26.7722142223466	20.6311751602337	15.6339147611353	15.5096132989548	12.1163314848022
ENSG00000120889	2171.38636630753	2319.89721694431	1496.78277463838	1149.06910598586	1231.64487837059	915.298145397066	0.861535976824465	2.83602859503178e-06	0.000275650482023866	TNFRSF10B	8	23020133	23069179	-	5158	protein_coding	TNF receptor superfamily member 10b [Source:HGNC Symbol;Acc:HGNC:11905]	-	2088	2258	1554	1159	1182	1001	69.7172219792982	77.0334355361373	50.6797485653303	38.6190766532055	41.6103469564511	31.701533331758
ENSG00000101417	509.568639602822	481.856419285599	498.927591546125	784.222314784136	717.938512011281	757.109754634136	-0.60035907978073	2.97042746352877e-06	0.000286775832636654	PXMP4	20	33702754	33720319	-	5723	protein_coding	peroxisomal membrane protein 4 [Source:HGNC Symbol;Acc:HGNC:15920]	-	490	469	518	791	689	828	10.4668344455869	10.2361789080862	10.8074414815914	16.8618270053777	15.517179293508	16.7759152588185
ENSG00000142871	2955.49810969637	4636.71219666505	5306.16235874055	1423.69563088498	2524.76780058539	2189.94910911686	1.07134694641373	3.17414619533539e-06	0.000304400620132664	CYR61	1	85580761	85583962	+	2455	protein_coding	cysteine rich angiogenic inducer 61 [Source:HGNC Symbol;Acc:HGNC:2654]	-	2842	4513	5509	1436	2423	2395	108.983243553845	176.826251035719	206.339458259103	54.9539565999549	97.9632875387349	87.1119599906376
ENSG00000101871	1622.30015873551	1381.86968856958	1191.45449950301	925.005587476105	848.188604901572	837.575525658054	0.684209765010971	3.2735621593935e-06	0.000311855573926328	MID1	X	10445310	10833654	-	9295	protein_coding	midline 1 [Source:HGNC Symbol;Acc:HGNC:7095]	-	1560	1345	1237	933	814	916	21.3370808162649	18.7965627277981	16.5254753776547	12.7350577418525	11.7384050146448	11.8834485283906
ENSG00000104689	532.447231584989	724.325747540187	468.10580982899	313.292353314522	338.650241514755	280.715814822077	0.887401895892799	3.41997051507423e-06	0.00032365970960094	TNFRSF10A	8	23190452	23225126	-	2951	protein_coding	TNF receptor superfamily member 10a [Source:HGNC Symbol;Acc:HGNC:11904]	-	512	705	486	316	325	307	23.6038158627618	33.2083367393311	21.8837822235336	14.5381187024361	15.7968283600465	13.4241638530765
ENSG00000196850	774.752319396127	802.409090537427	568.27660040968	397.564030630137	398.044283872728	447.133659439725	0.786828669593792	3.54269974295817e-06	0.00033308324053891	PPTC7	12	110533245	110583320	-	5687	protein_coding	PTC7 protein phosphatase homolog [Source:HGNC Symbol;Acc:HGNC:30695]	-	745	781	590	401	382	489	12.5529555423029	13.445795512318	9.7099185652493	6.7428416614003	6.7862110541284	7.81511168866472
ENSG00000143398	1127.29062312134	1242.14160110083	1148.11136896328	715.813541433814	810.676578149168	819.287850425346	0.584372942516246	3.7165847907409e-06	0.000347162806589661	PIP5K1A	1	151197949	151249536	+	5405	protein_coding	phosphatidylinositol-4-phosphate 5-kinase type 1 alpha [Source:HGNC Symbol;Acc:HGNC:8994]	-	1084	1209	1192	722	778	896	45.0563829185235	51.3451105131162	48.3923993262994	29.9483645036975	34.0942326411673	35.3241453802464
ENSG00000143507	1916.60204650612	2253.11541043352	2093.95479540787	1323.56104960407	1279.57691255421	1531.59280073935	0.598891371168194	3.97344544401621e-06	0.000368761372336601	DUSP10	1	221701424	221742176	-	2914	protein_coding	dual specificity phosphatase 10 [Source:HGNC Symbol;Acc:HGNC:3065]	-	1843	2193	2174	1335	1228	1675	65.7251694599926	79.908092048917	75.7250863157726	47.5112564800581	46.1720362007533	56.6575515555739
ENSG00000133816	2433.45023810327	3146.96420527034	2123.81339644634	1528.78736965504	1649.48717636264	1477.64415880286	0.726592481124418	4.24090753561589e-06	0.000391060608332273	MICAL2	11	12094008	12359144	+	20191	protein_coding	microtubule associated monooxygenase, calponin and LIM domain containing 2 [Source:HGNC Symbol;Acc:HGNC:24693]	-	2340	3063	2205	1542	1583	1616	84.3880840225011	112.864670037971	77.6690013250129	55.4955952221326	60.1894625575589	55.2768437877447
ENSG00000219607	101.913727920564	50.3432079850626	71.2753702208751	26.7686504414307	20.8400148624465	16.4589077094377	1.8052998035128	4.39794692706529e-06	0.000402958385642256	PPP1R3G	6	5084581	5089487	+	4907	protein_coding	protein phosphatase 1 regulatory subunit 3G [Source:HGNC Symbol;Acc:HGNC:14945]	-	98	49	74	27	20	18	1.08827775303412	0.555975310207759	0.802637142843741	0.29921703190066	0.234162827001615	0.189593215660175
ENSG00000189319	1008.73791921375	900.013269283977	1114.40004521017	1454.43000731773	1550.49710576602	1536.16471954752	-0.586714927966976	4.94209175244262e-06	0.000449949302904348	FAM53B	10	124619292	124744269	-	6424	protein_coding	family with sequence similarity 53 member B [Source:HGNC Symbol;Acc:HGNC:28968]	-	970	876	1157	1467	1488	1680	15.0204243033859	13.8599072216595	17.4991794050211	22.6698920159568	24.2933652208045	24.6749544935545
ENSG00000158615	2014.35603042993	1982.90594716675	1778.9947134859	1130.23190752707	1119.10879811338	1441.06880833744	0.645783504035022	5.27199885278555e-06	0.00047696668866239	PPP1R15B	1	204403387	204411791	-	5227	protein_coding	protein phosphatase 1 regulatory subunit 15B [Source:HGNC Symbol;Acc:HGNC:14951]	-	1937	1930	1847	1140	1074	1576	20.1932793919838	20.5579730640188	18.8069334109756	11.8601711350017	11.8047228765266	15.5836813231437
ENSG00000196639	504.368959606874	399.663426656926	261.021963916988	203.243457055307	175.05612484455	176.476065995638	1.06967842084833	5.52106128799432e-06	0.00049637791642374	HRH1	3	11137093	11263557	+	5546	protein_coding	histamine receptor H1 [Source:HGNC Symbol;Acc:HGNC:5182]	-	485	389	271	205	168	193	9.07881709440314	7.44017035703212	4.95485188818823	3.82957218449801	3.31566840728758	3.42674232764962
ENSG00000160886	931.782655273731	1059.26219250203	933.322077621999	592.876035702799	706.476503836936	566.917932213967	0.648597000498983	5.75729763331249e-06	0.00051440202767205	LY6K	8	142700111	142705127	+	4049	protein_coding	lymphocyte antigen 6 family member K [Source:HGNC Symbol;Acc:HGNC:24225]	-	896	1031	969	598	678	620	30.7265532486613	36.1251993096974	32.4566334910302	20.4651951931298	24.5137533241571	20.1666674963841
ENSG00000251493	226.706047823296	282.538412161066	173.372522158885	100.134581280907	123.998088431557	103.325365064804	1.06005055463801	6.54757164122196e-06	0.000581400111475172	FOXD1	5	73444827	73448527	-	2623	protein_coding	forkhead box D1 [Source:HGNC Symbol;Acc:HGNC:3802]	Fork	218	275	180	101	119	113	8.87167553948406	11.4347743972368	7.15476740193532	4.10184647274612	5.10587759744339	4.36178457159681
ENSG00000196083	1199.04620706542	795.217203682418	627.993802486629	519.510104863322	310.516221450453	396.842552549777	1.09526338723919	6.74298770967784e-06	0.000595079007384759	IL1RAP	3	190514051	190659750	+	11558	protein_coding	interleukin 1 receptor accessory protein [Source:HGNC Symbol;Acc:HGNC:5995]	-	1153	774	652	524	298	434	27.3764008317176	18.7773263592072	15.1205816397405	12.4161571722932	7.45997872864669	9.77402364105796
ENSG00000088826	1027.45676719916	964.740250979057	866.862610794426	601.798919183275	637.704454790862	655.613157092604	0.592828262677728	6.91311532772502e-06	0.000606372951154418	SMOX	20	4120980	4187747	+	2946	protein_coding	spermine oxidase [Source:HGNC Symbol;Acc:HGNC:15862]	-	988	939	900	607	612	717	38.9563837305352	37.8297118271496	34.6607581446867	23.8846703958482	25.4417742099608	26.8149788120394
ENSG00000104081	536.606975581747	450.006634641988	720.459147638034	1003.32867580474	891.952636112709	1217.04478673676	-0.866273869586661	7.08077052164245e-06	0.00061731444820501	BMF	15	40087890	40108892	-	5447	protein_coding	Bcl2 modifying factor [Source:HGNC Symbol;Acc:HGNC:24132]	-	516	438	748	1012	856	1331	20.1560407432919	17.4813668505448	28.5384894316653	39.4498094050969	35.2536080729379	49.3139957468898
ENSG00000180914	897.46476730048	709.941973830169	572.129323124321	425.324112569399	400.128285358973	427.017216683746	0.798575685273778	8.80833119312684e-06	0.000763300266344154	OXTR	3	8750408	8769628	-	4514	protein_coding	oxytocin receptor [Source:HGNC Symbol;Acc:HGNC:8529]	-	863	691	594	429	384	467	30.1450446112079	24.6620363083193	20.2658786659818	14.9544793804647	14.1419937488852	15.4724336046001
ENSG00000130779	3254.99967746292	3231.21202271473	2777.81307725681	2147.44062430144	2085.04348698777	2228.35322710554	0.519709197893637	9.33047536016122e-06	0.00080370591650251	CLIP1	12	122271432	122422632	-	18559	protein_coding	CAP-Gly domain containing linker protein 1 [Source:HGNC Symbol;Acc:HGNC:10461]	-	3130	3145	2884	2166	2001	2437	53.9572211837293	55.3951366101588	48.5595162600372	37.2625490645499	36.3686020434347	39.8471604771485
ENSG00000092820	21369.6448473436	20390.0266463582	18784.9127759152	14231.9991513607	15373.6789640268	13613.3454432283	0.486346528377042	9.90664310681411e-06	0.000848256316020959	EZR	6	158765741	158819412	-	3342	protein_coding	ezrin [Source:HGNC Symbol;Acc:HGNC:12691]	-	20549	19846	19503	14355	14754	14888	445.582306364499	439.699510572145	413.059413160202	310.634231460509	337.30385557895	306.203546907897
ENSG00000166068	630.201215508796	540.418926533529	506.633036975409	371.786811686538	290.718207331128	351.123364468005	0.725516644759272	1.06188245972543e-05	0.000903856756399423	SPRED1	15	38252326	38357249	+	8260	protein_coding	sprouty related EVH1 domain containing 1 [Source:HGNC Symbol;Acc:HGNC:20249]	-	606	526	526	375	279	384	10.446669660492	9.26481458090415	8.85655532343259	6.45127234497055	5.07088454278775	6.27874830661676
ENSG00000127084	1088.81299115134	956.52095171619	1391.79608066438	1970.96581768756	1670.32719122509	1980.55522770234	-0.709656084563232	1.0682765532541e-05	0.000903950483444717	FGD3	9	92947451	93036236	+	5890	protein_coding	FYVE, RhoGEF and PH domain containing 3 [Source:HGNC Symbol;Acc:HGNC:16027]	-	1047	931	1445	1988	1603	2166	23.4881547963928	21.3401589529024	31.6624067551154	44.5069126963792	37.9149093933999	46.0889997580976
ENSG00000013588	12261.8853664426	9506.64700991397	10514.0802882577	7046.10365508326	6183.23240968787	7825.29623207601	0.616538073589705	1.13822320350876e-05	0.000957505308916582	GPRC5A	12	12890782	12917937	+	8440	protein_coding	G protein-coupled receptor class C group 5 member A [Source:HGNC Symbol;Acc:HGNC:9836]	-	11791	9253	10916	7107	5934	8558	286.196308406101	229.478340521287	258.791956062374	172.150613414801	151.857138331919	197.025429233216
ENSG00000101187	920.343359282647	652.406878990097	455.584461006404	344.026729747276	267.794190982437	372.15419098562	1.04245311113053	1.14782326249726e-05	0.000959967304129252	SLCO4A1	20	62642445	62685785	+	4051	protein_coding	solute carrier organic anion transporter family member 4A1 [Source:HGNC Symbol;Acc:HGNC:10953]	-	885	635	473	347	257	407	34.0813323481107	24.9857718030622	17.7913249694289	13.3355717186541	10.4347175607388	14.8663486871811
ENSG00000168672	2025.79532642101	2105.1680237019	1839.67509624151	1371.14976149995	1400.4489987564	1439.24004081417	0.503572973187844	1.17230772757709e-05	0.000974777263652976	FAM84B	8	126552442	126558393	-	5404	protein_coding	family with sequence similarity 84 member B [Source:HGNC Symbol;Acc:HGNC:24166]	-	1948	2049	1910	1383	1344	1574	33.9787705574409	36.5179522974942	32.5406282593106	24.074083323458	24.7168008543256	26.0411433552214
ENSG00000135074	2563.44223800195	2730.86218008768	1821.37466334696	1457.40430181123	1516.11108124298	1380.7194800695	0.708514790974239	1.18457732625256e-05	0.000979318668858796	ADAM19	5	157395534	157575775	-	7704	protein_coding	ADAM metallopeptidase domain 19 [Source:HGNC Symbol;Acc:HGNC:197]	-	2465	2658	1891	1470	1455	1510	44.2721976533008	48.7769773305908	33.1726024414102	26.3475576068594	27.5518922791863	25.7233612202293
ENSG00000179833	569.884927555809	612.337795083619	500.853952903446	310.31805882103	338.650241514755	387.698714933422	0.698032153433716	1.19400982711498e-05	0.000981476077888513	SERTAD2	2	64631621	64751005	-	6274	protein_coding	SERTA domain containing 2 [Source:HGNC Symbol;Acc:HGNC:30784]	-	548	596	520	313	325	424	12.9158342274021	14.3527101275062	11.9706878282861	7.36198811903974	8.07606017369161	9.47860384274461
ENSG00000100100	1303.03980698436	943.16459041403	1432.24966916812	2334.82117739146	1791.19927742728	2106.74018680803	-0.760678929764828	1.24602488698526e-05	0.00101841295450471	PIK3IP1	22	31281593	31292534	-	3805	protein_coding	phosphoinositide-3-kinase interacting protein 1 [Source:HGNC Symbol;Acc:HGNC:24942]	-	1253	918	1487	2355	1719	2304	33.7675579062731	25.2776684805904	39.1411344395582	63.3356693480703	48.8425961774137	58.8935412380284
ENSG00000229644	675.958399473131	595.899196557884	457.510822363725	374.76110618003	315.726225166064	298.08910629315	0.806590906742835	1.27279851161077e-05	0.00103441845138536	NAMPTP1	10	36521721	36524234	-	2514	processed_pseudogene	nicotinamide phosphoribosyltransferase pseudogene 1 [Source:HGNC Symbol;Acc:HGNC:17633]	-	650	580	475	378	303	326	14.0889236893396	12.84512112878	10.0561542844867	8.17645650656783	6.92438760153874	6.70221988892647
ENSG00000112658	2865.02367776688	3323.67913942199	2999.34463334872	2006.65735160947	2289.27563263975	2113.14087313948	0.519731645082479	1.29188508868999e-05	0.00104403185397784	SRF	6	43171299	43181507	+	4202	protein_coding	serum response factor [Source:HGNC Symbol;Acc:HGNC:11291]	SRF	2755	3235	3114	2024	2197	2311	35.7268962387963	42.8641011115112	39.4426559818208	26.1934717373204	30.0384849076266	28.4256394344491
ENSG00000179335	1080.49350315782	1044.87841879201	975.70202748306	651.370494074814	757.53454024993	694.017275081292	0.560478941621097	1.31156205490098e-05	0.00105401229942741	CLK3	15	74598500	74645414	+	20443	protein_coding	CDC like kinase 3 [Source:HGNC Symbol;Acc:HGNC:2071]	-	1039	1017	1013	657	727	759	35.3854968913892	35.3896651988736	33.6971409283225	22.3297567112849	26.104684164202	24.5181748998806
ENSG00000117000	1232.32415903948	1043.85100638416	1042.16149431063	812.973828221229	653.334465937697	662.928227185687	0.640026027484833	1.33647946844388e-05	0.00106806984186474	RLF	1	40161373	40240921	+	6246	protein_coding	rearranged L-myc fusion [Source:HGNC Symbol;Acc:HGNC:10025]	zf-C2H2	1185	1016	1082	820	627	725	10.3382279547956	9.05664222896777	9.21995650762184	7.13921526037382	5.76726059914162	5.99932476075575
ENSG00000139146	1785.57011060825	1585.29734532554	1625.84898557888	1168.89773594247	1096.18478176469	1220.7023217833	0.519157832465523	1.34664963484716e-05	0.00107025165730809	SINHCAF	12	31280584	31327058	-	5748	protein_coding	SIN3-HDAC complex associated factor [Source:HGNC Symbol;Acc:HGNC:30702]	-	1717	1543	1688	1179	1052	1335	56.8766654048488	52.2246463273166	54.614772828136	38.9750344063397	36.7412436378712	41.9451458575272
ENSG00000166483	2639.35756594278	2212.01891411918	2492.71159637331	1701.2964502776	1691.16720608753	1756.53120610166	0.512225962177482	1.43856032471023e-05	0.00113701594895366	WEE1	11	9573681	9593457	+	9239	protein_coding	WEE1 G2 checkpoint kinase [Source:HGNC Symbol;Acc:HGNC:12761]	-	2538	2153	2588	1716	1623	1921	74.3946939590263	64.4822412093284	74.0949268737174	50.196853864497	50.1583388427463	53.4089845095525
ENSG00000167772	2955.49810969637	1091.11197714564	1536.27318246346	178.457669609538	31.2600222936697	235.911010501941	3.64655466416963	1.60994103709602e-05	0.00126551922506155	ANGPTL4	19	8363289	8374373	+	2482	protein_coding	angiopoietin like 4 [Source:HGNC Symbol;Acc:HGNC:16039]	-	2842	1062	1595	180	30	258	141.04297731331	53.851482095744	77.3146757445369	8.91474180653636	1.56972266679908	12.1446138729547
ENSG00000135766	2071.55251038535	1406.52758635818	1316.66798772887	1034.06305223749	905.4986457733	822.945385471887	0.795446744739436	1.71257188402329e-05	0.00133887752998234	EGLN1	1	231363751	231425044	-	7265	protein_coding	egl-9 family hypoxia inducible factor 1 [Source:HGNC Symbol;Acc:HGNC:1232]	-	1992	1369	1367	1043	869	900	27.3901868734873	19.2333466699748	18.3589582309679	14.3119509956412	12.5979453208709	11.7377480348786
ENSG00000116679	2140.18828633185	1848.3149217373	1783.8106168792	1374.12405599344	1296.24892444417	1334.08590822609	0.527355649546428	1.84644506860731e-05	0.00143573580064411	IVNS1ABP	1	185296388	185317329	-	7929	protein_coding	influenza virus NS1A binding protein [Source:HGNC Symbol;Acc:HGNC:16951]	-	2058	1799	1852	1386	1244	1459	54.4916217769227	48.6699922065594	47.8959954022418	36.6232148093014	34.7279401887408	36.6417550369209
ENSG00000115641	4299.09542064911	3508.61337283651	4322.75488582821	2849.37412476562	2535.18780801661	2881.22323291324	0.553338543484436	1.96942011162935e-05	0.00152312410246173	FHL2	2	105357712	105438513	-	6626	protein_coding	four and a half LIM domains 2 [Source:HGNC Symbol;Acc:HGNC:3703]	-	4134	3415	4488	2874	2433	3151	137.107951567741	115.725383421964	145.384757482069	95.123496352472	85.0762934197144	99.1236271058821
ENSG00000121578	433.653311661993	386.307065354766	358.303212461696	200.269162561815	259.458185037459	244.14046435666	0.743073676521269	1.98860752331852e-05	0.00152973899587898	B4GALT4	3	119211732	119241103	-	7145	protein_coding	beta-1,4-galactosyltransferase 4 [Source:HGNC Symbol;Acc:HGNC:927]	-	417	376	372	202	249	267	18.5040767760397	17.0476673293765	16.1230857810496	8.94523196580953	11.6494385599403	11.2377467321877
ENSG00000177150	680.118143469888	630.83121842507	522.043927833977	343.035298249445	432.430308395765	314.548014002588	0.750618833712992	2.11936844556283e-05	0.00162165505794794	FAM210A	18	13663347	13726663	-	4681	protein_coding	family with sequence similarity 210 member A [Source:HGNC Symbol;Acc:HGNC:28346]	-	654	614	542	346	415	344	18.0078426690791	17.2742046609227	14.5766284451904	9.50755637032624	12.0477602759026	8.98419136432826
ENSG00000143333	396.215615691174	402.745663880501	372.750922641603	269.669367409969	234.450167202523	187.448671135263	0.761838989507291	2.21999469464905e-05	0.00168966262870511	RGS16	1	182598623	182604408	-	2427	protein_coding	regulator of G protein signaling 16 [Source:HGNC Symbol;Acc:HGNC:9997]	-	381	392	387	272	225	205	8.55430898104968	8.99273456016307	8.48681587765204	6.09449509905444	5.32619124890416	4.36566523360157
novel.222	113.353023911648	56.5076824322131	60.6803827556099	32.7172394284153	18.7560133762018	17.3732914710732	1.74396796032569	2.29149133065416e-05	0.00173490014691895	-	2	110285857	110287503	-	1647	-	PF13900:Putative domain of unknown function	-	109	55	63	33	18	19	3.6063064806828	1.85927904285369	2.03587233935458	1.08957955413222	0.62788906671963	0.59624719272904
ENSG00000076641	792.431231382347	452.061459457705	380.456368070887	281.566545383938	206.31614713822	277.058279775535	1.08586439822765	2.33496556876111e-05	0.0017585591469439	PAG1	8	80967810	81112068	-	11023	protein_coding	phosphoprotein membrane anchor with glycosphingolipid microdomains 1 [Source:HGNC Symbol;Acc:HGNC:30043]	-	762	440	395	284	198	303	13.5032896891106	7.96678395728135	6.83684237167227	5.02240608313613	3.69933860870229	5.09288481483428
ENSG00000131188	359.817855719543	226.030729728853	207.083845912002	149.706156172446	122.956087688434	106.982900111345	1.06262475502166	2.51274184107836e-05	0.00188259330124543	PRR7	5	177446445	177456286	+	1772	protein_coding	proline rich 7, synaptic [Source:HGNC Symbol;Acc:HGNC:28130]	-	346	220	215	151	118	117	14.7759413282251	9.59947518363643	8.96791280697557	6.43524191065881	5.31294533963311	4.73916176339273
ENSG00000274615	2.07987199837886	0	0.963180678660474	42.631554406723	8.33600594497859	21.9452102792503	-4.58962108278058	2.55186325407488e-05	0.00190199756009675	AC233968.1	17	38078262	38124770	+	1300	unprocessed_pseudogene	aminopeptidase puromycin sensitive pseudogene [Source:NCBI gene;Acc:440434]	-	2	0	1	43	8	24	0.0838332642721888	0	0.0409411690221854	1.79872059681114	0.35354984372213	0.954188624866133
ENSG00000178150	255.8242558006	249.661215109596	224.42109812789	154.6633136616	140.670100321514	106.982900111345	0.861046790033147	2.6889904778158e-05	0.00199387257852476	ZNF114	19	48270102	48287608	+	2993	protein_coding	zinc finger protein 114 [Source:HGNC Symbol;Acc:HGNC:12894]	zf-C2H2	246	243	233	156	135	117	11.1244306698116	11.2278010986035	10.291352777444	7.04005668307054	6.43651427108235	5.01839868057188
ENSG00000006432	2170.34643030834	2147.2919324241	2030.38487061628	1407.83272691969	1178.50284047135	1619.37364185635	0.593441194702359	2.80032553407845e-05	0.00206577860552402	MAP3K9	14	70722526	70809534	-	12386	protein_coding	mitogen-activated protein kinase kinase kinase 9 [Source:HGNC Symbol;Acc:HGNC:6861]	-	2087	2090	2108	1420	1131	1771	21.3927792792396	21.8895481896239	21.1051880339347	14.5258640948491	12.2231079576902	17.2186831501544
ENSG00000196449	378.536703704953	501.377255034909	334.223695495184	214.149203531446	263.626188009948	183.791136088721	0.877089636486401	2.90688704553987e-05	0.00213246578596095	YRDC	1	37802944	37808185	-	1826	protein_coding	yrdC N6-threonylcarbamoyltransferase domain containing [Source:HGNC Symbol;Acc:HGNC:28905]	-	364	488	347	216	253	201	10.8625138700985	14.8797122452161	10.1142176045498	6.43267459161682	7.96019602958712	5.68933661184558
ENSG00000157502	257.904127798979	181.85199619094	205.157484554681	106.083170267892	80.234057220419	131.671261675502	1.01670867199654	2.9203737214759e-05	0.00213246578596095	MUM1L1	X	106168305	106208956	+	4343	protein_coding	MUM1 like 1 [Source:HGNC Symbol;Acc:HGNC:26583]	-	248	177	213	107	77	144	3.2595084902742	2.37694674952271	2.73434869808084	1.40343752463248	1.06700251316285	1.79514502507377
ENSG00000111859	13654.3596693572	13022.4522696055	15514.9143718629	9695.20861728707	7817.08957490368	10541.0160041332	0.588741036446954	3.08750651215085e-05	0.00224312026147929	NEDD9	6	11183298	11382348	-	10359	protein_coding	neural precursor cell expressed, developmentally down-regulated 9 [Source:HGNC Symbol;Acc:HGNC:7733]	-	13130	12675	16108	9779	7502	11528	421.611664072478	415.854695418404	505.200032876943	313.365519604789	253.979832490015	351.106177757165
ENSG00000142178	569.884927555809	857.889360561781	539.381180049865	409.461208604107	345.944246716612	358.438434561089	0.820269484980892	3.23572268970087e-05	0.00233898848700236	SIK1	21	43414483	43427189	-	5268	protein_coding	salt inducible kinase 1 [Source:HGNC Symbol;Acc:HGNC:11142]	-	548	835	560	413	332	392	25.0936207846669	39.0674439616397	25.046362225337	18.8730328010143	16.0285832510999	17.0257186005526
ENSG00000139211	3399.55078135025	2841.82272013639	2841.3830020484	2256.49808906282	1997.5154245655	2066.50730129607	0.52298762620928	3.32317283376691e-05	0.00239019206068685	AMIGO2	12	47075707	47079951	-	3956	protein_coding	adhesion molecule with Ig like domain 2 [Source:HGNC Symbol;Acc:HGNC:24073]	-	3269	2766	2950	2276	1917	2260	55.2179515154248	47.7378984736647	48.6699885927096	38.3659979371445	34.1398622729356	36.2084906470435
ENSG00000072274	2491.68665405788	3050.38743893165	2147.89291341286	5911.90602156486	3864.7807562407	3688.62409443733	-0.8082402852833	3.42420673860869e-05	0.00245060765845204	TFRC	3	196027183	196082189	-	7887	protein_coding	transferrin receptor [Source:HGNC Symbol;Acc:HGNC:11763]	-	2396	2969	2230	5963	3709	4034	90.1048487077342	114.082044552972	81.9105928194034	223.787089643544	147.059289292184	143.89107391658
ENSG00000084112	1809.48863858961	1797.97171375224	1579.61631300318	1179.80348241861	1102.43678622342	1310.31193042357	0.529388647691022	3.65421068068089e-05	0.00260226834859379	SSH1	12	108778192	108857590	-	14537	protein_coding	slingshot protein phosphatase 1 [Source:HGNC Symbol;Acc:HGNC:30579]	-	1740	1750	1640	1190	1058	1433	32.415528851913	33.3109993551828	29.8415631983929	22.1237985550931	20.7808741476674	25.321338878392
ENSG00000115548	1714.85446266337	1126.04399901283	1290.66210940503	953.757100913198	738.778526873728	784.541267483199	0.737903502467583	3.75230419287054e-05	0.00265896038494792	KDM3A	2	86440647	86492716	+	13423	protein_coding	lysine demethylase 3A [Source:HGNC Symbol;Acc:HGNC:20815]	-	1649	1096	1340	962	709	858	35.9426737240582	24.408777538936	28.5278065746588	20.9253951476467	16.2933445479344	17.7383665362614
ENSG00000198959	4380.21042858589	4676.78128057153	4296.74900750437	3244.9552924001	3111.41421896326	3468.25760788319	0.442620162185841	4.16919776878823e-05	0.00293989754431464	TGM2	20	38127387	38166578	-	8036	protein_coding	transglutaminase 2 [Source:HGNC Symbol;Acc:HGNC:11778]	-	4212	4552	4461	3273	2986	3793	95.6327962184994	105.600626670123	98.9292172959833	74.1606227458501	71.4796762166961	81.6841786519517
ENSG00000007944	488.769919619033	405.827901104076	498.927591546125	665.250535044444	712.72850829567	717.791252883813	-0.588513978532969	4.19685505531404e-05	0.00294496390100939	MYLIP	6	16129125	16148248	+	3033	protein_coding	myosin regulatory light chain interacting protein [Source:HGNC Symbol;Acc:HGNC:21155]	-	470	395	518	671	684	785	11.4796334536771	9.85764125760244	12.3575899684176	16.3554144725836	17.614103599155	18.1859683937675
ENSG00000142867	1161.6085110946	1339.74577984738	1085.50462485035	850.648225138798	835.684595984104	758.024138395772	0.553388295036033	4.54485884962945e-05	0.00315834756289467	BCL10	1	85265776	85276904	-	4618	protein_coding	B cell CLL/lymphoma 10 [Source:HGNC Symbol;Acc:HGNC:989]	-	1117	1304	1127	858	802	829	36.6008066896108	43.6576973595183	36.0690960519566	28.0565097216176	27.7067849567568	25.7649098270754
ENSG00000065600	210.067071836265	198.290594716675	228.273820842532	116.98891674403	132.334094376535	119.784272774241	0.787666465006285	4.53718755712925e-05	0.00315834756289467	TMEM206	1	212363931	212414901	-	2914	protein_coding	transmembrane protein 206 [Source:HGNC Symbol;Acc:HGNC:25593]	-	202	193	237	118	127	131	8.59274597887462	8.38848752581	9.84697437606193	5.00923587224424	5.69585081952808	5.28552962577096
ENSG00000125266	1762.69151862609	1897.6307173145	1441.88147595473	1196.65781788174	1121.19279959962	1137.49339947448	0.562067390047452	4.759605760537e-05	0.00329167927237138	EFNB2	13	106489731	106535662	-	5019	protein_coding	ephrin B2 [Source:HGNC Symbol;Acc:HGNC:3227]	-	1695	1847	1497	1207	1076	1244	20.8447977684234	23.2081556877056	17.981405785167	14.8130375759389	13.951295458094	14.5105868138636
ENSG00000133794	497.089407612548	535.281864494237	429.578582682571	278.592250890445	348.028248202856	287.116501153525	0.678531067282484	4.79677755452619e-05	0.00330151412066312	ARNTL	11	13276652	13387266	+	6726	protein_coding	aryl hydrocarbon receptor nuclear translocator like [Source:HGNC Symbol;Acc:HGNC:701]	bHLH	478	521	446	281	334	314	20.097990130686	22.3824800230807	18.3161186721166	11.7907090513765	14.8062637098909	12.522498606943
ENSG00000153094	924.503103279405	707.887149014452	951.622510516548	1530.7702326507	1139.94881297582	1463.01401861669	-0.677908301087154	5.0576093334456e-05	0.00346446239341023	BCL2L11	2	111119378	111168447	+	6658	protein_coding	BCL2 like 11 [Source:HGNC Symbol;Acc:HGNC:994]	-	889	689	988	1544	1094	1600	23.1231750642885	18.3109416366816	25.1001610940787	40.0776153845738	30.0011090537956	39.4731968918369
ENSG00000167695	1386.23468691951	1364.40367763598	1017.11879666546	813.965259719059	866.944618277774	615.380271580645	0.714771333394022	5.32860672847094e-05	0.00363279657768031	FAM57A	17	732412	742972	+	2740	protein_coding	family with sequence similarity 57 member A [Source:HGNC Symbol;Acc:HGNC:29646]	-	1333	1328	1056	821	832	673	53.0586792028035	54.0094942691316	41.0548114197635	32.6120660637799	34.9159524260278	25.4084376642129
ENSG00000131746	5623.97388361645	7018.25415808087	5612.45381455458	4384.11008340765	3311.47836164275	4270.17216683746	0.609232408105078	5.44954494902072e-05	0.00368036169444428	TNS4	17	40475828	40501597	-	4847	protein_coding	tensin 4 [Source:HGNC Symbol;Acc:HGNC:24352]	-	5408	6831	5827	4422	3178	4670	160.332258198911	206.925618542241	168.73419448311	130.8313538835	99.3373112318831	131.322069767009
ENSG00000105137	475.25075162957	382.197415723333	357.340031783036	285.532271375261	172.972123358306	130.756877913867	1.04446544762878	5.44877064042163e-05	0.00368036169444428	SYDE1	19	15107403	15114988	+	3965	protein_coding	synapse defective Rho GTPase homolog 1 [Source:HGNC Symbol;Acc:HGNC:25824]	-	457	372	371	288	166	143	11.0531163568814	9.19299940355701	8.76428132241458	6.95136191998361	4.23302575872369	3.28050868032649
ENSG00000176826	247.504767807085	156.16668599448	92.4653451514055	72.374499341646	68.7720490460734	31.0890478956046	1.52881105278159	6.13097844201651e-05	0.00412122078917792	FKBP9P1	7	55681074	55713252	-	3458	transcribed_unprocessed_pseudogene	FK506 binding protein 9 pseudogene 1 [Source:HGNC Symbol;Acc:HGNC:23568]	-	238	152	96	73	66	34	6.57991171126718	4.29370741851541	2.59231755148084	2.01407129703229	1.92380622725512	0.891576552069235
ENSG00000143384	8579.47199331281	8867.59649222603	7826.80619479501	5890.09452861259	6140.51037921986	6588.13500258328	0.440813583662896	6.36775697728797e-05	0.00426047367992034	MCL1	1	150574551	150579738	-	4371	protein_coding	MCL1, BCL2 family apoptosis regulator [Source:HGNC Symbol;Acc:HGNC:6943]	-	8250	8631	8126	5941	5893	7205	184.093316813928	196.784524077724	177.106601685734	132.297761893144	138.64199415289	152.494672311095
ENSG00000050820	4807.62412425274	4882.26376214322	4807.23476719443	3544.36760474499	3787.67270124965	3688.62409443733	0.395574511560478	6.97037420362418e-05	0.00464207559810805	BCAR1	16	75228187	75268053	-	9178	protein_coding	BCAR1, Cas family scaffold protein [Source:HGNC Symbol;Acc:HGNC:971]	-	4623	4752	4991	3575	3635	4034	130.323211316458	136.873717134668	137.422962734943	100.573322269033	108.038009991524	107.862475998512
ENSG00000115758	1056.57497517646	1547.28308623478	1305.10981958494	755.470801347044	905.4986457733	830.260455564971	0.650113127313399	7.0713958280202e-05	0.00468765110534887	ODC1	2	10439968	10448504	-	2968	protein_coding	ornithine decarboxylase 1 [Source:HGNC Symbol;Acc:HGNC:8109]	-	1016	1506	1355	762	869	908	38.4735842427752	58.2692813301094	50.1166568676718	28.7960409069787	34.6946888857619	32.6130487836456
ENSG00000010818	1658.69791870714	1202.07251719435	1187.60177678836	902.202663025998	641.872457763352	894.267318879451	0.73084604100225	7.24675000132276e-05	0.00478185774169853	HIVEP2	6	142751467	142956698	-	10682	protein_coding	human immunodeficiency virus type I enhancer binding protein 2 [Source:HGNC Symbol;Acc:HGNC:4921]	zf-C2H2	1595	1170	1233	910	616	978	14.4040664126934	10.7958300623395	10.8758037496952	8.20114878489946	5.8651540199843	8.37721948993759
ENSG00000068971	576.124543550945	463.362995944148	383.345910106869	287.515134370922	289.676206588006	287.116501153525	0.718526782500635	7.53827574878893e-05	0.00495151126238944	PPP2R5B	11	64917553	64934473	+	3376	protein_coding	protein phosphatase 2 regulatory subunit B'beta [Source:HGNC Symbol;Acc:HGNC:9310]	-	554	451	398	290	278	314	28.004043102426	23.293420394579	19.6502419778096	14.6291078439358	14.8159686365002	15.0548777315382
ENSG00000146242	6556.79647488937	5723.71452417926	4891.03148623789	4290.91552261156	3813.72271982771	3278.06578546302	0.593202043601625	8.17753179427334e-05	0.00532279614753945	TPBG	6	82363206	82370828	+	6904	protein_coding	trophoblast glycoprotein [Source:HGNC Symbol;Acc:HGNC:12004]	-	6305	5571	5078	4328	3660	3585	80.8018991776806	72.9483354277101	63.562801783409	55.351908627941	49.4529091142373	43.5774937890857
ENSG00000265763	1112.73151913269	1053.09771805488	1312.81526501423	1706.25360776675	1561.95911394036	1720.87023939788	-0.520089014904668	8.16442030480587e-05	0.00532279614753945	ZNF488	10	47365496	47384273	-	3496	protein_coding	zinc finger protein 488 [Source:HGNC Symbol;Acc:HGNC:23535]	zf-C2H2	1070	1025	1363	1721	1499	1882	16.9790434773755	16.6187769268254	21.1251186343653	27.2533054627837	25.0787194402051	28.3260275868458
ENSG00000212724	12.4792319902732	49.3157955772042	28.8954203598142	0	7.29400520185627	2.74315128490629	3.19312392703457	8.51920746105326e-05	0.00552021618591222	KRTAP2-3	17	41059240	41060114	-	875	protein_coding	keratin associated protein 2-3 [Source:HGNC Symbol;Acc:HGNC:18906]	-	12	48	30	0	7	3	0.747313670083512	3.05427873271358	1.82480639070312	0	0.459614796838769	0.17720645890371
ENSG00000078401	100.873791921375	181.85199619094	162.77753469362	30.7343764327538	87.5280624222752	51.2054906515841	1.39782042230541	9.88749199691337e-05	0.00635926022908944	EDN1	6	12290363	12297194	+	2033	protein_coding	endothelin 1 [Source:HGNC Symbol;Acc:HGNC:3176]	-	97	177	169	31	84	56	2.59994457076316	4.84742804895285	4.42438506353868	0.829206923569122	2.37380982135124	1.42369511170386
ENSG00000111912	2983.57638167448	3643.20439826596	2381.94581832735	1728.06510071903	2205.91557318996	1676.97981883938	0.683176418529356	9.90249768033392e-05	0.00635926022908944	NCOA7	6	125781161	125932030	+	7820	protein_coding	nuclear receptor coactivator 7 [Source:HGNC Symbol;Acc:HGNC:21081]	-	2869	3546	2473	1743	2117	1834	69.1754260522086	87.3586222154043	58.2397187121345	41.939915623733	53.8166219528581	41.9427824374232
ENSG00000181744	267.263551791684	307.196309949668	303.401913778049	165.569060137738	191.728136734508	191.106206181805	0.67889775648917	0.000102240863143503	0.00653659918364129	C3orf58	3	143971798	144048719	+	5487	protein_coding	chromosome 3 open reading frame 58 [Source:HGNC Symbol;Acc:HGNC:28490]	-	257	299	315	167	184	209	8.24269970374876	9.7983577771997	9.86780972017948	5.3451721473329	6.22197782654014	6.35798139533374
ENSG00000271254	56.1565439562293	56.5076824322131	60.6803827556099	109.057464761384	98.9900705966208	145.387018100033	-1.02953233261923	0.000121122552312961	0.00770950404876963	AC240274.1	KI270711.1	4612	29626	-	4520	protein_coding	neuroblastoma breakpoint family member 1 [Source:NCBI gene;Acc:102724250]	-	54	55	63	110	95	159	1.11081448695879	1.15599569029068	1.26579152242997	2.25813203178026	2.06037210738406	3.10228370391075
ENSG00000043039	1709.65478266743	1225.7030025751	980.517930876362	832.802458177844	801.298571461067	500.16791761458	0.875919014557783	0.000127917752640909	0.00807060031464682	BARX2	11	129375940	129452279	+	3660	protein_coding	BARX homeobox 2 [Source:HGNC Symbol;Acc:HGNC:956]	Homeobox	1644	1193	1018	840	769	547	45.2217194352655	33.5298377514659	27.3506022634832	23.0586254501223	22.3021061817904	14.2714860159496
ENSG00000070495	633.321023506364	835.286287588896	651.11013877448	442.178448032522	510.580364129939	347.465829421464	0.706089299945318	0.000127660417980476	0.00807060031464682	JMJD6	17	76712832	76726799	-	5969	protein_coding	jumonji domain containing 6, arginine demethylase and lysine hydroxylase [Source:HGNC Symbol;Acc:HGNC:19355]	-	609	813	676	446	490	380	14.2121617396771	19.3855954093872	15.408607852975	10.3869150145023	12.0562767907386	8.41129872740667
ENSG00000127329	386.856191698469	273.29170049034	231.163362878514	175.483375116046	164.636117413327	155.445239478023	0.846346556081265	0.000128517900471783	0.00807305676107682	PTPRB	12	70515866	70637440	-	14542	protein_coding	protein tyrosine phosphatase, receptor type B [Source:HGNC Symbol;Acc:HGNC:9665]	-	372	266	240	177	158	170	4.25233549423437	3.10679049996104	2.67959822423366	2.01914133176365	1.90421485998861	1.84319003999209
ENSG00000185361	952.58137525752	1069.53631658062	1051.79330109724	1626.93908794029	1733.88923655555	1246.30506710909	-0.583323796126119	0.000129277600884189	0.00808547082051763	TNFAIP8L1	19	4639518	4655568	+	6667	protein_coding	TNF alpha induced protein 8 like 1 [Source:HGNC Symbol;Acc:HGNC:28279]	-	916	1041	1092	1641	1664	1363	14.1200355156043	16.3959579246846	16.4413249063351	25.2439765085176	27.0438126569912	19.9284161291879
ENSG00000248323	126.872191901111	57.5350948400716	60.6803827556099	36.6829654197384	23.9660170918135	23.7739778025212	1.53691611140977	0.000129924842487737	0.00808886481413996	LUCAT1	5	91054834	91314547	-	16538	antisense	lung cancer associated transcript 1 [Source:HGNC Symbol;Acc:HGNC:48498]	-	122	56	63	37	23	26	5.14549369720168	2.41324267774389	2.59526450690169	1.55731983416041	1.02274964466831	1.04010498969541
ENSG00000276023	1008.73791921375	1137.34553549927	1144.25864624864	700.942068966352	832.558593754737	781.798116198293	0.507315178475863	0.000130456491962494	0.00808886481413996	DUSP14	17	37489831	37513501	+	2499	protein_coding	dual specificity phosphatase 14 [Source:HGNC Symbol;Acc:HGNC:17007]	-	970	1107	1188	707	799	855	29.8964214500085	34.8610805226561	35.763315292909	21.7458184327202	25.9638166483439	24.9948307065118
ENSG00000019186	568.844991556619	735.627284026629	678.079197776974	397.564030630137	451.186321771966	465.421334672434	0.593143711087548	0.000137844765158658	0.00851028732535319	CYP24A1	20	54153449	54173973	-	3972	protein_coding	cytochrome P450 family 24 subfamily A member 1 [Source:HGNC Symbol;Acc:HGNC:2602]	-	547	716	704	401	433	509	21.3058735610985	28.4951397731275	26.7829577477513	15.587097879177	17.7817375832011	18.804700174944
ENSG00000175874	1367.5158389341	1120.90693697354	1166.41180185783	771.333705312337	900.288642057688	871.407724838565	0.523172092464581	0.000147536640923191	0.00906972042598334	CREG2	2	101345551	101387595	-	7150	protein_coding	cellular repressor of E1A stimulated genes 2 [Source:HGNC Symbol;Acc:HGNC:14272]	-	1315	1091	1211	778	864	953	26.6579176475645	22.5980502481453	23.9783044611706	15.7394277029242	18.4666659444148	18.3244092160629
ENSG00000168389	111.273151913269	234.25002899172	56.827660040968	30.7343764327538	62.5200445873394	20.1164427559795	1.83159682495044	0.00014970709239004	0.00916398520864137	MFSD2A	1	39955112	39969968	+	4007	protein_coding	major facilitator superfamily domain containing 2A [Source:HGNC Symbol;Acc:HGNC:25897]	-	107	228	59	31	60	22	3.92633234352238	8.54838113322613	2.11460448754318	1.13520382196365	2.32128685272106	0.765706921188872
ENSG00000186352	54.0766719578505	47.2609707614874	76.0912736141774	23.7943559479384	25.0080178349358	14.6301401861669	1.49157007697291	0.000157020457603413	0.00957092916366564	ANKRD37	4	185396021	185400628	+	2580	protein_coding	ankyrin repeat domain 37 [Source:HGNC Symbol;Acc:HGNC:29593]	-	52	46	79	24	24	16	3.38134168544151	3.05625295822697	5.01749171668072	1.5574202869653	1.64539903402901	0.986829922295921
ENSG00000198142	1794.92953460096	2034.27656755967	1475.59279970785	1140.14622250538	1089.93277730595	1320.37015180156	0.578813214407765	0.000158145787863475	0.00959884876968814	SOWAHC	2	109614334	109618990	+	4657	protein_coding	sosondowah ankyrin repeat domain family member C [Source:HGNC Symbol;Acc:HGNC:26149]	-	1726	1980	1532	1150	1046	1444	20.1959500079383	23.6719718722097	17.5087893975917	13.4285835887594	12.9041517471911	16.0260797956365
ENSG00000115616	217.346623830591	257.880514372464	248.500615094402	81.2973828221229	130.250092890291	163.674693332742	0.946060836475862	0.000161372628359257	0.0097535515081845	SLC9A2	2	102619707	102711318	+	5984	protein_coding	solute carrier family 9 member A2 [Source:HGNC Symbol;Acc:HGNC:11072]	-	209	251	258	82	125	179	5.34432142251377	6.55791458110648	6.44376728767761	2.09251705848404	3.37000525603274	4.34146122724756
ENSG00000144136	2150.58764632375	3973.00378118851	2005.34217297111	1304.72385114529	1702.62921426188	1458.44209980851	0.864157820342105	0.000166398026727758	0.0100152117760619	SLC20A1	2	112645857	112663827	+	5577	protein_coding	solute carrier family 20 member 1 [Source:HGNC Symbol;Acc:HGNC:10946]	-	2068	3867	2082	1316	1634	1595	91.4680794112632	174.758757389373	89.9442922690317	58.0876471803176	76.1983135181158	66.9138972422865
ENSG00000206075	5827.80133945758	6740.8528079591	5007.5763483558	3828.90844462242	4369.10911591191	4097.35363588836	0.515483318993124	0.000175537551340785	0.0105212819834883	SERPINB5	18	63476761	63505085	+	3939	protein_coding	serpin family B member 5 [Source:HGNC Symbol;Acc:HGNC:8949]	-	5604	6561	5199	3862	4193	4481	301.750047863513	360.964929588008	273.427943745301	207.524970777416	238.039135763953	228.855195834679
ENSG00000112983	900.584575298048	782.888254788117	1189.52813814569	1511.93303419192	1398.36499727016	1491.35991522739	-0.615133116855285	0.000180269258022276	0.0107600550898358	BRD8	5	138139766	138178986	-	7046	protein_coding	bromodomain containing 8 [Source:HGNC Symbol;Acc:HGNC:19874]	-	866	762	1235	1525	1342	1631	32.6121247123809	29.3198621434689	45.4257407499093	57.3112547721524	53.2829178781642	58.2574908230725
ENSG00000129911	1200.0861430646	1511.32365195974	1087.43098620768	799.093787251598	945.094674011948	730.592625546709	0.618568701195429	0.000182279067248896	0.0108350594313031	KLF16	19	1852399	1863568	-	2955	protein_coding	Kruppel like factor 16 [Source:HGNC Symbol;Acc:HGNC:16857]	zf-C2H2	1154	1471	1129	806	907	799	44.4091324368424	57.839549697563	42.4359843035745	30.9535448912547	36.80001948559	29.1641868128664
ENSG00000180739	271.423295788442	276.373937713915	242.721531022439	409.461208604107	502.24435818496	352.037748229641	-0.676119956105934	0.000184164412575952	0.0109020784975517	S1PR5	19	10512742	10517931	-	2806	protein_coding	sphingosine-1-phosphate receptor 5 [Source:HGNC Symbol;Acc:HGNC:14299]	-	261	269	252	413	482	385	8.37099074972151	8.81524495674488	7.89424777614358	13.2188987835239	16.2988766977845	11.7120709914043
ENSG00000132661	713.39609544395	942.137178006172	724.311870352676	478.86141345226	599.150427295336	430.674751730288	0.658319619043177	0.000206063439888597	0.0121484532081864	NXT1	20	23350736	23354777	+	1123	protein_coding	nuclear transport factor 2 like export factor 1 [Source:HGNC Symbol;Acc:HGNC:15913]	-	686	917	752	483	575	471	33.2869568468112	45.463729930266	35.6403266572471	23.3886943763117	29.4165748199346	21.6774152198551
ENSG00000160888	950.501503259141	1001.72709766196	1140.405923534	667.233398040106	770.038549167398	742.479614447969	0.505013000728799	0.000208767416633805	0.0122576297480705	IER2	19	13150415	13154908	+	3072	protein_coding	immediate early response 2 [Source:HGNC Symbol;Acc:HGNC:28871]	-	914	975	1184	673	739	812	23.6829968160282	25.8131394025031	29.9651199994997	17.4026103368396	20.1887384013226	19.956441440971
ENSG00000172081	3315.31596541591	2742.16371657412	2438.77347836832	2087.95473443159	1997.5154245655	1622.11679314125	0.57403850747718	0.000219878212175382	0.012857512529036	MOB3A	19	2071038	2096673	-	4149	protein_coding	MOB kinase activator 3A [Source:HGNC Symbol;Acc:HGNC:29802]	-	3188	2669	2532	2106	1917	1774	185.004568929531	158.255373522608	143.516455754447	121.963921290575	117.289878266763	97.6459800615139
ENSG00000076604	2610.23935796547	2557.22948315961	2708.46406839325	1927.34283178301	2098.58949664836	1965.01070375454	0.394824700391819	0.000228497838776545	0.0133074551044559	TRAF4	17	28743984	28750958	+	4596	protein_coding	TNF receptor associated factor 4 [Source:HGNC Symbol;Acc:HGNC:12034]	-	2510	2489	2812	1944	2014	2149	162.246703036864	164.389019746159	177.53800412515	125.402816415932	137.257443777177	131.757451625569
ENSG00000004468	574.044671552566	393.498952209775	396.830439608115	312.300921816692	271.962193954927	203.907578844701	0.79231291194431	0.000234381882763867	0.0135950942885413	CD38	4	15778275	15853230	+	6855	protein_coding	CD38 molecule [Source:HGNC Symbol;Acc:HGNC:1667]	-	552	383	412	315	261	223	15.1152639300811	10.7157156647889	11.0191407679812	8.60787757852242	7.53514208385168	5.79186102070126
ENSG00000112984	1103.37209513999	1379.81486375386	1150.03773032061	1949.15432473529	2147.56353157511	1463.92840237832	-0.613728810120066	0.00024082397879015	0.013881669606623	KIF20A	5	138178719	138187715	+	3958	protein_coding	kinesin family member 20A [Source:HGNC Symbol;Acc:HGNC:9787]	-	1061	1343	1194	1966	2061	1601	41.9866453923856	54.3022164091631	46.1502415077968	77.6404739208917	85.9900232647698	60.0929794521267
novel.148	73.8354559424497	62.6721568793637	77.0544542928379	40.6486914110614	23.9660170918135	23.7739778025212	1.27416061994659	0.000241252513149513	0.013881669606623	-	16	14399407	14401341	+	1935	-	PF13900:Putative domain of unknown function	-	71	61	80	41	23	26	1.9994341840628	1.75519086303388	2.20045559602444	1.15223613737196	0.682890202021427	0.694478370380605
ENSG00000165030	785.151679388021	846.587824075339	837.004009755952	616.670391650737	605.40243175407	573.318618545415	0.459834774821499	0.000243725257297745	0.0139387874639393	NFIL3	9	91409045	91423862	-	2085	protein_coding	nuclear factor, interleukin 3 regulated [Source:HGNC Symbol;Acc:HGNC:7787]	TF_bZIP	755	824	869	622	581	627	19.7319781494373	22.0037466655325	22.1828482706776	16.2226922601248	16.0093643263384	15.5427487635569
ENSG00000167703	1440.31135887736	1512.3510643676	1367.71656369787	2046.3146115227	2064.20347212532	1774.81888133437	-0.4458353326421	0.00024504026548195	0.0139387874639393	SLC43A2	17	1569267	1628886	-	10606	protein_coding	solute carrier family 43 member 2 [Source:HGNC Symbol;Acc:HGNC:23087]	-	1385	1472	1420	2064	1981	1941	42.2332938785887	45.8626073462867	42.29289200613	62.8092698606689	63.6889278495805	56.1393433390392
ENSG00000167470	3907.0395489547	3863.07065354766	3737.14103320264	3071.45478027972	2848.83003169643	2947.97324751263	0.375754654974589	0.000245152118760976	0.0139387874639393	MIDN	19	1248553	1259140	+	4492	protein_coding	midnolin [Source:HGNC Symbol;Acc:HGNC:16298]	-	3757	3760	3880	3098	2734	3224	127.000634625247	129.866845412372	128.10623855329	104.509309994766	97.4400476548694	103.370434360498
ENSG00000103044	1367.5158389341	1162.00343328787	486.406242723539	365.838222699553	315.726225166064	218.537719030868	1.74455825781561	0.000268342213292464	0.0151972548748508	HAS3	16	69105564	69118719	+	5289	protein_coding	hyaluronan synthase 3 [Source:HGNC Symbol;Acc:HGNC:4820]	-	1315	1131	505	369	303	239	40.0987591699236	35.2381853998983	15.0407820162645	11.2289828384626	9.74141602141488	6.91257241526552
ENSG00000167565	734.194815427739	631.858630832929	709.864160172769	482.827139443583	434.514309882009	524.856279178737	0.52474555103244	0.000284631938633643	0.0160565899499802	SERTAD3	19	40440844	40444705	-	2218	protein_coding	SERTA domain containing 3 [Source:HGNC Symbol;Acc:HGNC:17931]	-	706	615	737	487	417	574	39.0173275603524	34.7275131643318	39.782691724296	26.8590501872998	24.297587510366	30.0885544233903
novel.46	29.1182079773041	78.08334299724	30.8217817171352	12.8886094718	15.6300111468349	4.57191880817715	2.07047911347125	0.000287801262481186	0.0161719576593432	-	10	4247204	4256908	+	1246	-	-	-	28	76	32	13	15	5	1.2245308264477	3.39602621263799	1.36689617281133	0.567366793947298	0.691635428629769	0.207404563323631
ENSG00000108960	612.522303522575	485.966068917033	452.694918970423	388.641147149661	277.172197670538	302.661025101327	0.679070632537377	0.000307269921662109	0.0171987463934219	MMD	17	55392613	55421992	-	3270	protein_coding	monocyte to macrophage differentiation associated [Source:HGNC Symbol;Acc:HGNC:7153]	-	589	473	470	392	266	331	19.4048157355547	15.9221283064016	15.1239747717989	12.8881079853626	9.23953566801033	10.3432931600135
ENSG00000213347	246.464831807895	229.112966952428	219.605194734588	372.778243184368	408.464291303951	301.746641339692	-0.638747573221646	0.000329763754026254	0.0183862465180917	MXD3	5	177301461	177312757	-	5154	protein_coding	MAX dimerization protein 3 [Source:HGNC Symbol;Acc:HGNC:14008]	bHLH	237	223	228	376	392	330	9.80600938582437	9.42745725323869	9.21409453164447	15.5253240755291	17.1003227373574	12.9507377900396
ENSG00000053747	7277.47212232764	10343.9881223186	6826.06146966678	4733.09397064408	6137.38437699049	4964.18944191875	0.626630315302702	0.000339134679666537	0.0188357234247225	LAMA3	18	23689443	23956222	+	14678	protein_coding	laminin subunit alpha 3 [Source:HGNC Symbol;Acc:HGNC:6483]	-	6998	10068	7087	4774	5890	5429	106.666396977596	156.798767458277	105.509114494628	72.6181152573057	94.6549354328794	78.489243096943
ENSG00000095739	501.249151609306	549.665638204255	627.993802486629	737.62503438609	842.97860118596	820.202234186981	-0.515449448595814	0.000355723337180983	0.0196593923519827	BAMBI	10	28677342	28682939	+	2314	protein_coding	BMP and activin membrane bound inhibitor [Source:HGNC Symbol;Acc:HGNC:30251]	-	482	535	652	744	809	897	13.9632970209871	15.8358168499861	18.4485565460948	21.5091250477324	24.7094876822544	24.6473364224791
ENSG00000176170	455.491967644971	641.105342503655	369.861380605622	253.806463444676	348.028248202856	206.650730129607	0.860059490337066	0.00035669804684515	0.0196593923519827	SPHK1	17	76376584	76387860	+	4416	protein_coding	sphingosine kinase 1 [Source:HGNC Symbol;Acc:HGNC:11240]	-	438	624	384	256	334	226	16.1593299514503	23.5222888182918	13.837394431872	9.42536276580039	12.9918197481507	7.90850310273273
ENSG00000180340	353.578239724407	388.361890170483	449.805376934441	498.690043408876	696.056496405713	644.640551952978	-0.625516806079704	0.000358195538434295	0.0196665756502951	FZD2	17	44557459	44559570	+	2112	protein_coding	frizzled class receptor 2 [Source:HGNC Symbol;Acc:HGNC:4040]	-	340	378	467	503	668	705	8.77232547545158	9.96490975028622	11.7686475915572	12.9512794910017	18.171323643957	17.2528778939751
ENSG00000138386	1948.840062481	1870.91799471018	1385.05381591376	1287.86951568217	1153.49482263641	1080.80160625308	0.563277062859673	0.000367565980310731	0.0201043217747904	NAB1	2	190646746	190692766	+	4887	protein_coding	NGFI-A binding protein 1 [Source:HGNC Symbol;Acc:HGNC:7626]	-	1874	1821	1438	1299	1107	1182	74.2131534956055	73.6829483971884	55.6216725073208	51.3368623552423	46.2203470294802	44.3982025487312
ENSG00000136108	1293.68038299165	1542.14602419549	1434.17603052545	2066.14324147932	2330.95566236464	1727.27092572933	-0.519996112871956	0.000379651730548946	0.0206867050907068	CKAP2	13	52455429	52476628	+	4547	protein_coding	cytoskeleton associated protein 2 [Source:HGNC Symbol;Acc:HGNC:1990]	-	1244	1501	1489	2084	2237	1889	33.2129238071984	40.9461592619804	38.8289176267733	55.5256069286687	62.9690286947775	47.8360486298335
ENSG00000179674	129.991999898679	238.359678623154	130.029391619164	56.5115953763537	91.6960653947645	86.8664573553659	1.08362703153076	0.000387971210392567	0.0210602485339512	ARL14	3	160677159	160678452	+	1294	protein_coding	ADP ribosylation factor like GTPase 14 [Source:HGNC Symbol;Acc:HGNC:22974]	-	125	232	135	57	88	95	5.26387381925452	9.98226723887262	5.55268559767662	2.39540627985525	3.90708096230793	3.79450976207391
ENSG00000188910	3074.05081360396	2868.53544274071	2504.26976451723	1981.8715641637	2244.46960068549	1899.17507291679	0.463665932229642	0.000391388510457467	0.0211288859511226	GJB3	1	34781189	34786369	+	2387	protein_coding	gap junction protein beta 3 [Source:HGNC Symbol;Acc:HGNC:4285]	-	2956	2792	2600	1999	2154	2077	80.2577149838483	77.4539418703213	68.9492532610796	54.1631639834199	61.6598326102833	53.4878904252003
ENSG00000128965	62.3961599513659	172.605284520215	101.13397125935	19.8286299566153	64.6040460735841	25.602745325792	1.61616454772129	0.000392173274170992	0.0211288859511226	CHAC1	15	40952962	40956519	+	2058	protein_coding	ChaC glutathione specific gamma-glutamylcyclotransferase 1 [Source:HGNC Symbol;Acc:HGNC:28680]	-	60	168	105	20	62	28	2.37263955487327	6.78790175539574	4.05549315785799	0.789258708561274	2.58491631023256	1.05020760598474
ENSG00000127863	1120.01107112702	572.26871117714	978.591569519041	531.407282837291	401.170286102095	577.890537353592	0.821833620116252	0.000407011914078247	0.0217653025428089	TNFRSF19	13	23570370	23676104	+	5113	protein_coding	TNF receptor superfamily member 19 [Source:HGNC Symbol;Acc:HGNC:11915]	-	1077	557	1016	536	385	632	20.9747950871143	11.0836542273967	19.3263388293433	10.4173122983028	7.90527594634231	11.6744307569397
ENSG00000141580	3555.54118122867	3041.14072726093	2532.20200419839	2267.40383553896	2142.3535278595	1923.86343448095	0.527387906839928	0.000406913138679731	0.0217653025428089	WDR45B	17	82614562	82648553	-	3542	protein_coding	WD repeat domain 45B [Source:HGNC Symbol;Acc:HGNC:25072]	-	3419	2960	2629	2287	2056	2104	172.50634708824	152.596101808028	129.559845710299	115.154526407821	109.371298877374	100.690460136337
ENSG00000123685	34.3178879732513	13.3563613021595	18.300432894549	4.95715748915383	4.1680029724893	0.91438376163543	2.7332785220569	0.000411837306177148	0.0219417764791047	BATF3	1	212686418	212699985	-	2713	protein_coding	basic leucine zipper ATF-like transcription factor 3 [Source:HGNC Symbol;Acc:HGNC:28915]	TF_bZIP	33	13	19	5	4	1	1.36851104919212	0.550837464875332	0.769594273095875	0.206925133256742	0.174891475205011	0.0393342596501133
ENSG00000219481	120.632575905974	169.523047296639	125.213488225862	188.371984587846	266.752190239315	268.828825920816	-0.802110232090472	0.000418183330278064	0.022197664966974	NBPF1	1	16562319	16613562	-	12212	protein_coding	NBPF member 1 [Source:HGNC Symbol;Acc:HGNC:26088]	-	116	165	130	190	256	294	1.99087500035371	2.89344811046931	2.17923072905491	3.25423173347264	4.63233810987106	4.78596971684824
ENSG00000171612	181.988799858151	236.304853807437	181.077967588169	115.9974852462	133.376095119657	105.154132588074	0.758920470872791	0.000432815326450431	0.02288988408452	SLC25A33	1	9539482	9585179	+	3854	protein_coding	solute carrier family 25 member 33 [Source:HGNC Symbol;Acc:HGNC:29681]	-	175	230	188	117	128	115	2.47432117565166	3.3227036572317	2.59626925506542	1.65086954523223	1.90810502060724	1.54224182037587
ENSG00000154127	2590.48057398087	1780.50570281864	1706.75616258636	1504.9930137071	1181.62884270072	1229.84615939965	0.633838920133454	0.000439215845893775	0.023143296495172	UBASH3B	11	122655675	122814473	+	9011	protein_coding	ubiquitin associated and SH3 domain containing B [Source:HGNC Symbol;Acc:HGNC:29884]	-	2491	1733	1772	1518	1134	1345	87.2356232945466	62.0103887280226	60.6118746526391	53.0518805785124	41.8704353803956	44.6764891435956
ENSG00000153879	687.397695464215	797.272028498135	547.086625479149	411.444071599768	477.236340350024	451.705578247903	0.599776373174836	0.000441616344551249	0.0231848580889406	CEBPG	19	33373330	33382686	+	4411	protein_coding	CCAAT enhancer binding protein gamma [Source:HGNC Symbol;Acc:HGNC:1837]	C/EBP	661	776	568	415	458	494	9.05681719752224	10.8637963053837	7.60144812823277	5.67454585950384	6.61628039200894	6.42003954916846
ENSG00000197063	1412.23308689925	1212.34664127294	1239.61353343603	953.757100913198	748.156533561829	988.4488463279	0.521740490396191	0.000453477556845173	0.0237209987462466	MAFG	17	81918270	81927714	-	5220	protein_coding	MAF bZIP transcription factor G [Source:HGNC Symbol;Acc:HGNC:6781]	TF_bZIP	1358	1180	1287	962	718	1081	30.1916043953738	26.8048992887832	27.9472337376656	21.3437323007412	16.8300399903221	22.79547930308
ENSG00000175414	290.142143773852	214.72919324241	201.304761840039	155.65474515943	116.7040832297	140.815099291856	0.771634058535159	0.000456419666278639	0.0237883945631095	ARL10	5	176365468	176401865	+	11459	protein_coding	ADP ribosylation factor like GTPase 10 [Source:HGNC Symbol;Acc:HGNC:22042]	-	279	209	209	157	112	154	5.13273547459873	3.92859008021745	3.75547455210256	2.88239305473324	2.17238594049385	2.68721250700821
ENSG00000137193	3807.20569303251	2716.47840637766	2995.49191063407	2282.27530800642	2033.98545057478	2313.39091693764	0.521742610904939	0.000466994064304673	0.0242516592600098	PIM1	6	37170203	37175426	+	2977	protein_coding	Pim-1 proto-oncogene, serine/threonine kinase [Source:HGNC Symbol;Acc:HGNC:8986]	-	3661	2644	3110	2302	1952	2530	144.456066129844	106.596576275236	119.858903951264	90.6463341026393	81.20637974559	94.6876172817014
ENSG00000109046	1424.71231888952	1437.34995859393	1216.49719714818	962.679984393674	1009.69872008553	1031.42488312477	0.440960377200981	0.000472473624957279	0.0244479607734189	WSB1	17	27294076	27315926	+	8602	protein_coding	WD repeat and SOCS box containing 1 [Source:HGNC Symbol;Acc:HGNC:19221]	-	1370	1399	1263	971	969	1128	52.9833370009824	55.2818037864178	47.7085205234395	37.4754486829635	39.5108887630205	41.3775195027117
ENSG00000174574	1507.90719882468	1658.24362628349	1533.38364042747	1229.37505731015	1143.07481520519	1189.61327388769	0.399690051089055	0.000492707980403496	0.0253128724932296	AKIRIN1	1	38991223	39006059	+	2741	protein_coding	akirin 1 [Source:HGNC Symbol;Acc:HGNC:25744]	-	1450	1614	1592	1240	1097	1301	52.395790170118	59.590588255343	56.1882250718269	44.7155882126267	41.7935537244803	44.5904957238089
ENSG00000255690	172.629375865446	174.660109335932	190.709774374774	286.523702873092	244.870174633746	294.431571246609	-0.618597627279927	0.000492498597595012	0.0253128724932296	TRIL	7	28953358	28958292	-	4935	protein_coding	TLR4 interactor with leucine rich repeats [Source:HGNC Symbol;Acc:HGNC:22200]	-	166	170	198	289	235	322	1.8329501955358	1.91794985431925	2.13541173380153	3.18455893226807	2.73580236213553	3.37236878055525
novel.6	168.469631868688	231.167791768145	178.188425552188	94.1859922939228	130.250092890291	109.726051396252	0.790914658571141	0.000519709387348049	0.0266050517331021	-	1	94541829	94554449	+	1788	-	-	-	162	225	185	95	125	120	8.43136841247515	11.9649619051056	9.40434684798051	4.93418612883268	6.85910334346301	5.92380712667609
ENSG00000155876	3112.52844557397	2255.17023524923	2567.83968930882	2036.40029654439	1762.02325661985	1762.01750867147	0.513103143283518	0.000523472600797495	0.0267026714981275	RRAGA	9	19049395	19050983	+	1589	protein_coding	Ras related GTP binding A [Source:HGNC Symbol;Acc:HGNC:16963]	-	2993	2195	2666	2054	1691	1927	102.639033340673	76.9105843693363	89.2976108225867	70.2934965329243	61.139759396976	62.6793036540841
ENSG00000171621	1700.29535867472	1423.99359729177	1430.3233078108	1148.07767448803	975.312695562495	1154.86669094555	0.473958765839793	0.00053333485263197	0.0269578359620564	SPSB1	1	9292880	9369532	+	3403	protein_coding	splA/ryanodine receptor domain and SOCS box containing 1 [Source:HGNC Symbol;Acc:HGNC:30628]	-	1635	1386	1485	1158	936	1263	55.7882289325414	48.3207646250573	49.4908746382774	39.4314046167887	33.6724678961403	40.8756601744861
ENSG00000196428	837.148479347493	898.985856876118	1033.49286820269	657.319083061798	592.898422836602	709.561799029094	0.49876385166827	0.000535970878355796	0.0269578359620564	TSC22D2	3	150408335	150466431	+	11676	protein_coding	TSC22 domain family member 2 [Source:HGNC Symbol;Acc:HGNC:29095]	TSC22	805	875	1073	663	569	776	16.4168246745594	18.2325361365849	21.3730676156611	13.4932224132391	12.2343197698943	15.0103774445633
ENSG00000023608	491.889727616601	394.526364617634	354.450489747054	259.755052431661	296.970211789862	247.797999403202	0.625393474571704	0.000533262481998799	0.0269578359620564	SNAPC1	14	61762357	61796428	+	2656	protein_coding	small nuclear RNA activating complex polypeptide 1 [Source:HGNC Symbol;Acc:HGNC:11134]	-	473	384	368	262	285	271	9.70426848662818	8.04968039495295	7.37434309495991	5.36428477229157	6.16482572943568	5.27360461440039
ENSG00000130513	313.020735756019	265.072401227473	326.518250065901	214.149203531446	100.032071339743	177.390449757273	0.878475517208174	0.000535563284355333	0.0269578359620564	GDF15	19	18374731	18389176	+	2087	protein_coding	growth differentiation factor 15 [Source:HGNC Symbol;Acc:HGNC:30142]	-	301	258	339	216	96	194	23.7709828331214	20.8183400939037	26.1489466493871	17.023280875786	7.99330081458729	14.531785699954
ENSG00000106617	953.621311256709	821.929926286737	873.60487554505	663.267672048783	588.730419864113	669.328913517135	0.462926127187433	0.000548710784421039	0.0275024551703716	PRKAG2	7	151556111	151877125	-	6740	protein_coding	protein kinase AMP-activated non-catalytic subunit gamma 2 [Source:HGNC Symbol;Acc:HGNC:9386]	-	917	800	907	669	565	732	40.2974332011598	35.9206168161879	38.9304293500475	29.3388466437857	26.1776572796275	30.5109507870501
ENSG00000285976	145.59103988652	131.508788205878	114.618500760596	74.3573623373075	61.4780438442171	81.3801547855533	0.847378091314927	0.000551214205359263	0.0275320011947673	AL135905.2	6	63572012	63583587	+	5088	protein_coding	Protein tyrosine phosphatase type IVA 1 [Source:UniProtKB/Swiss-Prot;Acc:Q93096]	-	140	128	119	75	59	89	1.4993763853713	1.4006781400023	1.24481109428697	0.801590875882544	0.666206589364372	0.904084970330611
ENSG00000248008	232.945663818433	226.030729728853	230.200182199853	152.680450665938	157.342112211471	138.07194800695	0.622185834695458	0.000584803717155544	0.029108655609974	NRAV	12	120490328	120495940	-	1901	antisense	negative regulator of antiviral response [Source:HGNC Symbol;Acc:HGNC:48588]	-	224	220	239	154	151	151	6.42089599054745	6.44341416850083	6.69143672550921	4.40531743980024	4.56350830632918	4.10545386334434
ENSG00000160712	89.4344959302911	168.495634888781	72.2385508995355	45.6058489002153	58.3520416148502	35.6609667037818	1.24391665336901	0.000594272280871589	0.0294779543459924	IL6R	1	154405193	154469450	+	6453	protein_coding	interleukin 6 receptor [Source:HGNC Symbol;Acc:HGNC:6019]	-	86	164	75	46	56	39	2.72934156832578	5.31800861658414	2.32484797883697	1.45688791550035	1.87379358058904	1.17397988935918
ENSG00000114529	249.584639805464	288.702886608216	224.42109812789	142.76613568763	180.266128560162	157.274007001294	0.66745800166346	0.000608784231002593	0.0300868023698005	C3orf52	3	112086335	112131004	+	6021	protein_coding	chromosome 3 open reading frame 52 [Source:HGNC Symbol;Acc:HGNC:26255]	-	240	281	233	144	173	172	8.08781028228909	9.67546360809564	7.66918991763758	4.84273914833738	6.14667283960321	5.49774728200545
ENSG00000124762	5464.86367574046	5745.29018474429	4969.04912120938	4379.1529259185	4059.63489520458	3897.1035920902	0.391271044641082	0.000610729669237521	0.0300868023698005	CDKN1A	6	36676460	36687339	+	3050	protein_coding	cyclin dependent kinase inhibitor 1A [Source:HGNC Symbol;Acc:HGNC:1784]	-	5255	5592	5159	4417	3896	4262	204.246414006939	222.072423905842	195.848886077811	171.323914987713	159.652215449701	157.120111000157
ENSG00000128203	166.389759870309	238.359678623154	151.219366549694	121.946074233184	91.6960653947645	95.0959112100848	0.848020345683267	0.000630942775648445	0.030976490879532	ASPHD2	22	26429273	26445015	+	3357	protein_coding	aspartate beta-hydroxylase domain containing 2 [Source:HGNC Symbol;Acc:HGNC:30437]	-	160	232	157	123	88	104	2.59715802332667	3.84779678495716	2.48915478028837	1.99247267722497	1.50603597415146	1.60121018371936
ENSG00000169429	386.856191698469	757.202944591656	100.170790580689	47.5887118958768	78.1500557341743	19.202058994344	3.10290366807822	0.000639414524053333	0.0312856392126095	CXCL8	4	73740506	73743716	+	2274	protein_coding	C-X-C motif chemokine ligand 8 [Source:HGNC Symbol;Acc:HGNC:6025]	-	372	737	104	48	75	21	20.2506326683469	40.992923696276	5.52971633546401	2.60762877218166	4.30458413622724	1.0843052555297
ENSG00000152952	4726.50911631597	3397.6528327878	2405.0621546152	2431.98146417887	2172.57154941005	1507.81882293682	0.784651037654503	0.000653945022625194	0.0318881327134353	PLOD2	3	146069440	146163653	-	7646	protein_coding	procollagen-lysine,2-oxoglutarate 5-dioxygenase 2 [Source:HGNC Symbol;Acc:HGNC:9082]	-	4545	3307	2497	2453	2085	1649	122.424330685177	91.0151723713578	65.6940824334731	65.9386831802993	59.2126082185389	42.1299669452449
ENSG00000196460	29.1182079773041	22.6030729728853	22.1531556091909	3.96572599132307	8.33600594497859	5.48630256981258	2.05975645380339	0.000659463097529297	0.0320485697904018	RFX8	2	101397361	101474703	-	2854	protein_coding	RFX family member 8, lacking RFX DNA binding domain [Source:HGNC Symbol;Acc:HGNC:37253]	RFX	28	22	23	4	8	6	1.04504480120126	0.838967831117813	0.838452708057085	0.148986095944854	0.31480465536902	0.212405002110612
ENSG00000118985	1658.69791870714	1681.87411166423	1121.14230996079	1072.72888065289	974.270694819373	937.243355676316	0.580044133896033	0.000687594890200576	0.0331914513272996	ELL2	5	95885098	95962071	-	7328	protein_coding	elongation factor for RNA polymerase II 2 [Source:HGNC Symbol;Acc:HGNC:17064]	-	1595	1637	1164	1082	935	1025	70.2620345466385	73.6808222138677	50.0826006179232	47.5659489664521	43.425609846832	42.8272818187188
ENSG00000186594	348.37855972846	254.798277148888	303.401913778049	145.740430181123	208.400148624465	202.07881132143	0.704626657339661	0.000686401543324472	0.0331914513272996	MIR22HG	17	1711493	1717174	-	2986	lincRNA	MIR22 host gene [Source:HGNC Symbol;Acc:HGNC:28219]	-	335	248	315	147	200	221	23.7382227506751	17.9556373265834	21.8015718005006	10.3951222079599	14.9419634863059	14.85361898158
ENSG00000049283	495.00953561417	482.883831693458	757.060013427133	857.588245623613	926.338660635746	893.352935117815	-0.625104937336986	0.000704382241272041	0.0338880887648773	EPN3	17	50532543	50543750	+	4642	protein_coding	epsin 3 [Source:HGNC Symbol;Acc:HGNC:18235]	-	476	470	786	865	889	977	21.5074726084703	21.6983162111052	34.6879655944188	39.0038434014835	42.3504927849986	41.8710258582945
ENSG00000135821	12311.8022944037	10900.8456473778	13802.3791252046	19313.0855777433	14976.6766808972	17067.8872946869	-0.472458929176075	0.00070765401524215	0.0339320100308611	GLUL	1	182381704	182392206	-	9032	protein_coding	glutamate-ammonia ligase [Source:HGNC Symbol;Acc:HGNC:4341]	-	11839	10610	14330	19480	14373	18666	247.839535235109	226.942951921098	293.005392898307	406.961559503305	317.232206826913	370.63244866943
ENSG00000176597	659.3194234861	621.584506754345	399.719981644097	352.949613227753	380.330271239648	310.890478956046	0.686624285138729	0.00071728401375504	0.0342795034480606	B3GNT5	3	183253244	183298504	+	8140	protein_coding	UDP-GlcNAc:betaGal beta-1,3-N-acetylglucosaminyltransferase 5 [Source:HGNC Symbol;Acc:HGNC:15684]	-	634	605	415	356	365	340	24.4845416063565	23.8728266615026	15.6539763908356	13.7202362204638	14.861747062912	12.45426920006
ENSG00000155975	528.287487588231	485.966068917033	418.020414538646	289.497997366584	360.532257120324	323.691851618942	0.556659458077554	0.000761089653077004	0.0361329196683587	VPS37A	8	17246571	17302427	+	6784	protein_coding	VPS37A, ESCRT-I subunit [Source:HGNC Symbol;Acc:HGNC:24928]	-	508	473	434	292	346	354	18.4791347547909	17.5802404664808	15.4198982391969	10.6000921934597	13.2699198686761	12.2139965833165
ENSG00000137802	1739.81292664392	1433.2403089625	1526.64137567685	1209.54642735354	988.858705223086	1193.27080893424	0.47018393259856	0.000758675801133553	0.0361329196683587	MAPKBP1	15	41774434	41827855	+	10357	protein_coding	mitogen-activated protein kinase binding protein 1 [Source:HGNC Symbol;Acc:HGNC:29536]	-	1673	1395	1585	1220	949	1305	35.8774038696544	30.5664516768211	33.1992439079941	26.109212327526	21.4568300964183	26.5443559308244
ENSG00000168906	1834.44710257016	2690.7930961812	1948.51451293014	1328.51820709323	1555.70710948163	1526.10649816953	0.553665550149975	0.000771276804212017	0.0364961079887825	MAT2A	2	85539165	85545280	+	4487	protein_coding	methionine adenosyltransferase 2A [Source:HGNC Symbol;Acc:HGNC:6904]	-	1764	2619	2023	1340	1493	1669	71.8947051716468	109.063536226233	80.5319225216496	54.5019442981512	64.1552815707071	64.5195418652471
ENSG00000109814	1806.36883059204	1547.28308623478	1621.03308218558	1197.64924937957	1057.63075426916	1350.54481593553	0.463769796247898	0.000774346811207799	0.0365212422269646	UGDH	4	39498755	39528311	-	4045	protein_coding	UDP-glucose 6-dehydrogenase [Source:HGNC Symbol;Acc:HGNC:12525]	-	1737	1506	1683	1208	1015	1477	73.4875365112693	65.1005402438101	69.5459500804655	51.0022899254698	45.2745553951234	59.2694610056115
ENSG00000154359	209.027135837076	245.551565478163	179.151606230848	121.946074233184	149.006106266492	112.469202681158	0.726145559487235	0.000785290273207284	0.0369163417649895	LONRF1	8	12721894	12756073	-	5685	protein_coding	LON peptidase N-terminal domain and ring finger 1 [Source:HGNC Symbol;Acc:HGNC:26302]	-	201	239	186	123	143	123	6.97187522416389	8.47026893670071	6.30144791188061	4.25762621097659	5.22954455346467	4.04664653925564
ENSG00000092969	1504.78739082711	1533.92672493262	1682.67664561985	1058.84883968326	1061.79875724165	1315.79823299338	0.457938624067667	0.000790465480470746	0.0370385861126113	TGFB2	1	218346235	218444619	+	5151	protein_coding	transforming growth factor beta 2 [Source:HGNC Symbol;Acc:HGNC:11768]	-	1447	1493	1747	1068	1019	1439	26.4240538576432	27.8571365298865	31.1600164096131	19.4630562738683	19.619113521226	24.924607078545
ENSG00000143514	1208.40563105812	1145.56483476214	967.996582053776	808.016670732075	849.230605644694	754.36660334923	0.462071202324748	0.000797111596525482	0.0371082534498998	TP53BP2	1	223779899	223845972	-	5991	protein_coding	tumor protein p53 binding protein 2 [Source:HGNC Symbol;Acc:HGNC:12000]	-	1162	1115	1005	815	815	825	45.2927500034222	44.4061559460492	38.2615431527076	31.7021737419138	33.4930310643417	30.50093288534
ENSG00000134954	2411.61158212029	2608.60010355253	1595.99038454041	1468.31004828737	1531.74109238982	1375.23317749969	0.596544647406622	0.000796949202791511	0.0371082534498998	ETS1	11	128458761	128587558	-	7149	protein_coding	ETS proto-oncogene 1, transcription factor [Source:HGNC Symbol;Acc:HGNC:3488]	ETS	2319	2539	1657	1481	1470	1504	57.4652437019936	64.2854895176292	40.1052170034969	36.6242241720919	38.4057384807294	35.3499620914481
ENSG00000170425	1571.34329477523	1594.54405699627	1321.48389112217	1069.7545861594	1201.42685682004	912.554994112159	0.495481698430504	0.000805903905462785	0.0373965409034908	ADORA2B	17	15944917	15975746	+	2551	protein_coding	adenosine A2b receptor [Source:HGNC Symbol;Acc:HGNC:264]	-	1511	1552	1372	1079	1153	998	45.6159781190749	47.8729284282668	40.4557723368255	32.5074454827932	36.6991593320707	28.5772004132346
ENSG00000176692	72.7955199432602	118.152426903718	37.5640464677585	27.7600819392615	29.1760208074251	29.2602803723338	1.40474690584525	0.000819421817299948	0.0379015525461729	FOXC2	16	86566829	86569728	+	2900	protein_coding	forkhead box C2 [Source:HGNC Symbol;Acc:HGNC:3801]	Fork	70	115	39	28	28	32	1.41852492539405	2.38112679341223	0.771929070072444	0.566246894963336	0.598234209347599	0.615071383327618
ENSG00000127666	717.555839440708	1053.09771805488	683.858281848936	437.221290543368	637.704454790862	428.845984207017	0.707414516810443	0.00084662327774712	0.0390342174692061	TICAM1	19	4815932	4831704	-	2676	protein_coding	toll like receptor adaptor molecule 1 [Source:HGNC Symbol;Acc:HGNC:18348]	-	690	1025	710	441	612	469	17.3829029246772	26.3841331330183	17.4705034708632	11.0871691788088	16.2554470449218	11.2068270261381
ENSG00000069956	1480.86886284575	1647.96950220491	1255.98760497326	1070.74601765723	1086.80677507658	1035.08241817131	0.45765185206699	0.000855882432264609	0.0393350440515221	MAPK6	15	51952106	52067372	+	6388	protein_coding	mitogen-activated protein kinase 6 [Source:HGNC Symbol;Acc:HGNC:6879]	-	1424	1604	1304	1080	1043	1132	66.1518068289326	76.1345588477463	59.1674933728975	50.0684731640763	51.0846369461676	49.8786580119708
ENSG00000108654	6263.53452311795	7581.27615758729	6343.50794965788	4853.0571818816	5427.78187092419	4904.75449741245	0.410851335762614	0.000878558436128202	0.0402486086105229	DDX5	17	64499616	64508199	-	7388	protein_coding	DEAD-box helicase 5 [Source:HGNC Symbol;Acc:HGNC:2746]	-	6023	7379	6586	4895	5209	5364	335.243143986114	419.652971199498	358.049132721294	271.899625099359	305.686092534876	283.186419770026
ENSG00000176624	1679.49663869093	1505.15917751259	1459.21872817062	1197.64924937957	1090.97477804907	1212.47286792858	0.407147657238977	0.00090063525697369	0.0411290100684652	MEX3C	18	51174550	51218304	-	7481	protein_coding	mex-3 RNA binding family member C [Source:HGNC Symbol;Acc:HGNC:28040]	-	1615	1465	1515	1208	1047	1326	30.0868270665744	27.8860651744816	27.5670538082715	22.4584442475231	20.5648159098372	23.4306317883795
ENSG00000171310	928.662847276163	764.394831446665	753.207290712491	627.576138126875	579.352413176012	544.058338173081	0.482412224396673	0.000930930353049798	0.0423779529386751	CHST11	12	104455295	104762014	+	6492	protein_coding	carbohydrate sulfotransferase 11 [Source:HGNC Symbol;Acc:HGNC:17422]	-	893	744	782	633	556	595	20.7156314375445	17.634591448458	17.7185152949995	14.6541049542694	13.5986498000402	13.0918281065339
ENSG00000175602	2774.5492458374	3267.17145698978	2549.53925641427	2033.4260020509	2316.36765196093	1811.39423179979	0.479826597579463	0.000939116502544861	0.0426157441296777	CCDC85B	11	65890112	65891635	+	1524	protein_coding	coiled-coil domain containing 85B [Source:HGNC Symbol;Acc:HGNC:24926]	-	2668	3180	2647	2051	2223	1981	95.3960937669487	116.176325647631	92.4426881379543	73.1845316376358	83.8027963724233	67.1839994974233
ENSG00000105516	180.948863858961	115.070189680143	248.500615094402	389.632578647491	275.088196184294	323.691851618942	-0.859081474579838	0.00094788072545499	0.042878189420346	DBP	19	48630030	48637438	-	6544	protein_coding	D-box binding PAR bZIP transcription factor [Source:HGNC Symbol;Acc:HGNC:2697]	TF_bZIP	174	112	258	393	264	354	4.35132730114023	2.86178021078028	6.30182106013813	9.80785247031189	6.96066466070647	8.39677231840666
ENSG00000130164	6658.71020280993	8533.68745967204	5381.29045167607	4008.35754572979	5545.52795489701	3454.54185145866	0.661435522533155	0.000952680650370568	0.0429602230582465	LDLR	19	11089362	11133816	+	7718	protein_coding	low density lipoprotein receptor [Source:HGNC Symbol;Acc:HGNC:6547]	-	6403	8306	5587	4043	5322	3778	175.243522972193	232.271620832068	149.351986300871	110.425935135782	153.570438772974	98.0747114550378
ENSG00000151014	236.065471816001	297.949598278942	256.206060523686	123.928937228846	193.812138220752	167.332228379284	0.704656970485621	0.000974002603397124	0.0437844607808364	NOCT	4	139015789	139045939	+	2504	protein_coding	nocturnin [Source:HGNC Symbol;Acc:HGNC:14254]	Others	227	290	266	125	186	183	8.7048544288258	11.3626440949166	9.96302339751705	4.78359650069245	7.52008728114102	6.65615393665415
ENSG00000067048	1338.3976309568	1186.66133107648	999.781544449572	872.459718091075	773.164551396765	872.322108600201	0.484757241114704	0.00100426766516755	0.0450043313502653	DDX3Y	Y	12904108	12920478	+	5738	protein_coding	DEAD-box helicase 3 Y-linked [Source:HGNC Symbol;Acc:HGNC:2699]	-	1287	1155	1038	880	742	954	53.7812248672543	49.315095287715	42.3665747534793	36.6981089091159	32.6911598211625	37.8126512192925
ENSG00000232187	185.108607855719	147.947386731613	208.047026590662	259.755052431661	255.290182064969	392.2706337416	-0.746397119830546	0.00101210517886804	0.0452146987516049	FTH1P7	13	22696023	22696574	-	552	processed_pseudogene	ferritin heavy chain 1 pseudogene 7 [Source:HGNC Symbol;Acc:HGNC:3994]	-	178	144	216	262	245	429	17.5715736889352	14.5244233213282	20.826594676503	25.8107615130551	25.499462234035	40.168402482476
ENSG00000161653	291.182079773041	283.565824568924	213.826110662625	163.586197142077	182.350130046407	158.188390762929	0.645428888732805	0.00101938774252627	0.0453990485332522	NAGS	17	44004546	44009063	+	2822	protein_coding	N-acetylglutamate synthase [Source:HGNC Symbol;Acc:HGNC:17996]	-	280	276	222	165	175	173	7.46460572286613	7.51802342170508	5.78063668287804	4.38976889837517	4.91882274014094	4.3745315910876
ENSG00000145860	1903.08287851666	1728.10767001786	1520.86229160489	1309.68100863444	1332.71895045345	1119.20572424177	0.453937730804062	0.00102538672068263	0.0455252715340112	RNF145	5	159157409	159210053	-	4614	protein_coding	ring finger protein 145 [Source:HGNC Symbol;Acc:HGNC:20853]	-	1830	1682	1579	1321	1279	1224	45.6382919230062	42.8597895201298	38.4622140283021	32.8768333873001	33.6297096771617	28.9531834455948
ENSG00000197632	198.627775845182	844.532999259622	156.998450621657	22.8029244501076	86.4860616791529	20.1164427559795	3.21466024086914	0.00103099742813898	0.0456335323193208	SERPINB2	18	63871692	63903890	+	2748	protein_coding	serpin family B member 2 [Source:HGNC Symbol;Acc:HGNC:8584]	-	191	822	163	23	83	22	8.82025403338326	38.7851338012754	7.35206247101788	1.0599476910653	4.04110467559511	0.963622693191081
ENSG00000059804	5686.37004356781	2275.7184834064	3537.76263271992	1828.19968199993	988.858705223086	1236.2468457311	1.50441975429357	0.00104877909614922	0.0462781818960322	SLC2A3	12	7919230	7936275	-	6159	protein_coding	solute carrier family 2 member 3 [Source:HGNC Symbol;Acc:HGNC:11007]	-	5468	2215	3673	1844	949	1352	206.629811287249	85.5232022775154	135.568646299607	69.5399318562022	37.8098510922323	48.4593714477784
ENSG00000163814	2698.63391789658	2589.07926780322	1931.17726071425	1829.19111349776	1669.28519048196	1629.43186323434	0.493273888626101	0.0010610642521252	0.046459064884626	CDCP1	3	45082278	45146422	-	6507	protein_coding	CUB domain containing protein 1 [Source:HGNC Symbol;Acc:HGNC:24357]	-	2595	2520	2005	1845	1602	1782	53.1201196510573	52.7069606626709	40.0875871736763	37.6900682425483	34.5747043827812	34.5991949719022
ENSG00000111837	32.2380159748724	32.8771970514695	38.527227146419	15.8629039652923	11.4620081743456	6.40068633144801	1.62774218282693	0.00105983786840033	0.046459064884626	MAK	6	10762723	10838555	-	4226	protein_coding	male germ cell associated kinase [Source:HGNC Symbol;Acc:HGNC:6816]	-	31	32	40	16	11	7	0.4689728692628	0.494631480866996	0.591044083607341	0.241554358777887	0.175449846100308	0.1004432316107
ENSG00000147852	876.666047316691	373.978116460465	559.607974301735	404.504051114953	244.870174633746	320.948700334036	0.899186443257403	0.00106256742071894	0.046459064884626	VLDLR	9	2621834	2660053	+	9339	protein_coding	very low density lipoprotein receptor [Source:HGNC Symbol;Acc:HGNC:12698]	-	843	364	581	408	235	351	13.4631996359748	5.93974560600622	9.06297331842223	6.50264050647939	3.95697088427282	5.31697281074659
ENSG00000249992	176.789119862203	137.673262653028	188.783413017453	82.2888143199536	114.620081743456	98.7534462566265	0.768804913433839	0.00106725311041131	0.0465225333129295	TMEM158	3	45224466	45226278	-	1813	protein_coding	transmembrane protein 158 (gene/pseudogene) [Source:HGNC Symbol;Acc:HGNC:30293]	-	170	134	196	83	110	108	5.10952879320291	4.11511975329411	5.75389402473957	2.48953876263064	3.4857713494391	3.07887669909922
ENSG00000056558	38.477631970009	114.042777272285	47.1958532543632	18.8371984587846	28.1340200643028	23.7739778025212	1.4976520123865	0.00107710986383702	0.0468103486141857	TRAF1	9	120902393	120929173	-	6449	protein_coding	TNF receptor associated factor 1 [Source:HGNC Symbol;Acc:HGNC:12031]	-	37	111	49	19	27	26	0.421708848723309	1.29264633407763	0.545482632652837	0.216109302526159	0.324450938994111	0.28107417834898
ENSG00000236675	32.2380159748724	22.6030729728853	34.6745044317771	219.106361020599	41.680029724893	45.7191880817715	-1.77472372751199	0.00110031574371351	0.0476748252208397	MTX1P1	1	155230975	155234325	+	838	unprocessed_pseudogene	metaxin 1 pseudogene 1 [Source:HGNC Symbol;Acc:HGNC:7505]	-	31	22	36	221	40	50	2.01579985093628	1.4616861974129	2.28645192152539	14.3412451424722	2.74233172338168	3.08384350717475
ENSG00000132170	1147.04940710594	805.491327761002	894.79485047558	686.070596498891	588.730419864113	687.616588749844	0.536481160672575	0.00112021810981897	0.0482465194902574	PPARG	3	12287368	12434356	+	4535	protein_coding	peroxisome proliferator activated receptor gamma [Source:HGNC Symbol;Acc:HGNC:9236]	THR-like	1103	784	929	692	565	752	38.6026068207744	28.0351532145354	31.756358271094	24.1688555643875	20.8479736844818	24.9629308410708
ENSG00000169594	1184.48710307676	1794.88947652866	930.432535586018	597.833193191952	1026.37073197549	552.2877920278	0.845496747342722	0.0011198427213043	0.0482465194902574	BNC1	15	83255903	83284714	-	4795	protein_coding	basonuclin 1 [Source:HGNC Symbol;Acc:HGNC:1081]	Others	1139	1747	966	603	985	604	15.9552589213149	25.0045352816747	13.2169460303497	8.42958734883874	14.5475763138235	8.02515968557078
ENSG00000198898	3266.43897345401	2703.1220450755	2787.44488404341	2251.54093157367	2243.42759994236	2181.71965526214	0.391275140435292	0.001126926492761	0.0483905599951255	CAPZA2	7	116811070	116922049	+	8425	protein_coding	capping actin protein of muscle Z-line subunit alpha 2 [Source:HGNC Symbol;Acc:HGNC:1490]	-	3141	2631	2894	2271	2153	2386	189.125065194822	161.863062328459	170.197642094217	136.460563226662	136.678267623463	136.266218996767
ENSG00000104312	1472.54937485224	1554.47497308979	1262.72986972388	1073.72031215072	1104.52078770966	1025.02419679332	0.42130847313705	0.00113732550508473	0.0485221534362451	RIPK2	8	89757747	89791063	+	3117	protein_coding	receptor interacting serine/threonine kinase 2 [Source:HGNC Symbol;Acc:HGNC:10020]	-	1416	1513	1311	1083	1060	1121	55.590876394901	60.6910911574086	50.2709181300509	42.4304458188193	43.8753318307903	41.7428879388033
ENSG00000171067	856.907263332092	1261.66243685014	772.4709042857	544.295892309091	721.064514240648	576.976153591957	0.650215940911113	0.00113355389214447	0.0485221534362451	C11orf24	11	68261335	68272001	-	3406	protein_coding	chromosome 11 open reading frame 24 [Source:HGNC Symbol;Acc:HGNC:1174]	-	824	1228	802	549	692	631	54.9585022572636	83.6858042202351	52.2463437240276	36.5417121614561	48.6617869358061	39.9184480302779
ENSG00000165732	2211.94387027592	3244.56838401689	2048.68530351083	1497.06156172446	1839.1313116109	1664.17844617648	0.585836500816521	0.00114011038313874	0.0485221534362451	DDX21	10	68956128	68985073	+	5020	protein_coding	DExD-box helicase 21 [Source:HGNC Symbol;Acc:HGNC:2744]	-	2127	3158	2127	1510	1765	1820	24.2984653080744	36.8611797177271	23.733003451414	17.214609387842	21.2583887950846	19.7205650457134
ENSG00000164542	402.45523168631	272.264288082482	346.745044317771	220.09779251843	182.350130046407	244.14046435666	0.658342531861441	0.00114689257486768	0.0486668132432791	KIAA0895	7	36324221	36390125	-	6728	protein_coding	KIAA0895 [Source:HGNC Symbol;Acc:HGNC:22206]	-	387	265	360	222	175	267	10.8926950556142	7.62107094899235	9.89693548676797	6.23571454256794	5.19321987647112	7.12807489004466
ENSG00000198604	1478.78899084737	1810.30066264654	1348.45295012466	1041.0030727223	1202.46885756316	1089.94544386943	0.476359202939496	0.0011770773591275	0.0498007582677913	BAZ1A	14	34752731	34875647	-	7698	protein_coding	bromodomain adjacent to zinc finger domain 1A [Source:HGNC Symbol;Acc:HGNC:960]	-	1422	1762	1400	1050	1154	1192	40.5267187064771	51.308994030696	38.9711964541723	29.8634525475237	34.6754364246823	32.2221646855945

## Sheet: (B) HO-1-N-1_C_vs_C.p.
gene_id	HO_Cp_1	HO_Cp_2	HO_Cp_3	HO_C_1	HO_C_2	HO_C_3	log2foldchange	pvalue	padjust	gene_name	gene_chr	gene_start	gene_end	gene_strand	gene_length	gene_biotype	gene_description	tf_family	HO_Cp_1_readcount	HO_Cp_2_readcount	HO_Cp_3_readcount	HO_C_1_readcount	HO_C_2_readcount	HO_C_3_readcount	HO_Cp_1_fpkm	HO_Cp_2_fpkm	HO_Cp_3_fpkm	HO_C_1_fpkm	HO_C_2_fpkm	HO_C_3_fpkm
ENSG00000117525	8448.12830666511	9437.14607074321	9511.35297043795	5497.19137568827	6445.59563431164	5807.26215591852	0.626259847466816	6.1880231218692e-09	5.98381835884752e-05	F3	1	94529225	94541800	-	2875	protein_coding	coagulation factor III, tissue factor [Source:HGNC Symbol;Acc:HGNC:3541]	-	8232	9683	9903	5415	6058	6205	309.604575876741	349.294414356502	352.083531454982	201.966593952404	238.712829153744	219.963492869303
ENSG00000162772	562.387550054966	645.191645030673	639.660817763473	379.676745061388	403.248719941253	333.180552378242	0.728262087675368	2.37627641159737e-07	0.00114892964500733	ATF3	1	212565334	212620777	+	4040	protein_coding	activating transcription factor 3 [Source:HGNC Symbol;Acc:HGNC:785]	TF_bZIP	548	662	666	374	379	356	24.3120522694118	28.1694749079174	27.9313685289107	16.4547669558512	17.6167079289941	14.8866806765118
ENSG00000173821	9126.48263255258	9155.4838571271	9065.70339169583	5362.17264014505	5852.95833350088	7052.00972519679	0.582059567305654	1.65793980588277e-06	0.00534409264096213	RNF213	17	80260866	80398786	+	28570	protein_coding	ring finger protein 213 [Source:HGNC Symbol;Acc:HGNC:14539]	-	8893	9394	9439	5282	5501	7535	132.22601607314	133.967322140653	132.669633762639	77.8836127860528	85.6948548471418	105.598728702054
ENSG00000205413	8017.10135224342	9060.9467127646	8062.03138784773	5562.16279730306	5988.0838940089	6315.45608833815	0.492762476140001	2.25449570304071e-06	0.00545024336210091	SAMD9	7	93099513	93118023	-	6855	protein_coding	sterile alpha motif domain containing 9 [Source:HGNC Symbol;Acc:HGNC:1348]	-	7812	9297	8394	5479	5628	6748	73.1760646155617	83.5274735994214	74.3280438584002	50.8964142780795	55.2338588274811	59.5783815395148
ENSG00000067082	2865.30299225085	3442.32158647785	3006.21375315266	2176.54262409523	2203.50421899297	2165.67359045858	0.508915667227193	3.02123793791495e-06	0.00584307417192751	KLF6	10	3775996	3785281	-	6139	protein_coding	Kruppel like factor 6 [Source:HGNC Symbol;Acc:HGNC:2235]	zf-C2H2	2792	3532	3130	2144	2071	2314	75.3444459102717	91.4189490234858	79.8467218205603	57.3772437217545	58.5545179781675	58.858067202311
ENSG00000261150	1441.88778800589	1263.09421746186	1293.7284107018	989.799001162708	885.232018446234	906.887514759879	0.52325490156955	6.05789678360844e-06	0.00976331031624893	EPPK1	8	143857324	143878464	-	16002	protein_coding	epiplakin 1 [Source:HGNC Symbol;Acc:HGNC:15577]	-	1405	1296	1347	975	832	969	4.88668488899414	4.32337306196946	4.42876391672992	3.36295997046651	3.03183679254294	3.17664438967786
ENSG00000183742	2396.30461565392	2038.88356707578	1948.75645531845	1410.08288473334	1042.70117557369	1542.36390539141	0.675656788125811	2.47868450351504e-05	0.0342412559271292	MACC1	7	20134655	20217404	-	9898	protein_coding	MACC1, MET transcriptional regulator [Source:HGNC Symbol;Acc:HGNC:30215]	-	2335	2092	2029	1389	980	1648	40.6476894755292	34.9293383700671	33.3893488617272	23.9789574135244	17.8739087659521	27.0403929882699
ENSG00000177409	2574.8729253429	3055.40152140659	2675.81837580936	1770.47123900283	1947.08484826515	2130.10937419348	0.506189221643438	2.94782957744111e-05	0.0356318900173194	SAMD9L	7	93130055	93148369	-	7135	protein_coding	sterile alpha motif domain containing 9 like [Source:HGNC Symbol;Acc:HGNC:1349]	-	2509	3135	2786	1744	1830	2276	52.632574166844	63.0770239852415	55.247417925096	36.28102113032	40.2206904272642	45.0021248287094
ENSG00000179820	2246.47143625971	2759.12016175504	2422.25913273195	1634.43732499688	1900.26969344348	1686.49257130785	0.508819191150537	3.3969856591081e-05	0.0364987236928615	MYADM	19	53866223	53876437	+	3675	protein_coding	myeloid associated differentiation marker [Source:HGNC Symbol;Acc:HGNC:7544]	-	2189	2831	2522	1610	1786	1802	63.1427042512485	78.3243835426833	68.7700629567275	46.0555914160934	53.9763300338008	48.9935619983211
ENSG00000105855	1430.59898681865	1544.75643107797	1271.63802210036	987.768644237246	928.855230893705	1065.99058752477	0.509415467322413	3.7988480323655e-05	0.0367348604729744	ITGB8	7	20330702	20415754	+	15156	protein_coding	integrin subunit beta 8 [Source:HGNC Symbol;Acc:HGNC:6163]	-	1394	1585	1324	973	873	1139	18.2959039299355	19.9526260823508	16.4269148522488	12.6643530503435	12.004658857116	14.090345229369

## Sheet: (C) HO-1-N-1_C_vs_HI-C.a.
gene_id	HO_hCa_1	HO_hCa_2	HO_hCa_3	HO_C_1	HO_C_2	HO_C_3	log2foldchange	pvalue	padjust	gene_name	gene_chr	gene_start	gene_end	gene_strand	gene_length	gene_biotype	gene_description	tf_family	HO_hCa_1_readcount	HO_hCa_2_readcount	HO_hCa_3_readcount	HO_C_1_readcount	HO_C_2_readcount	HO_C_3_readcount	HO_hCa_1_fpkm	HO_hCa_2_fpkm	HO_hCa_3_fpkm	HO_C_1_fpkm	HO_C_2_fpkm	HO_C_3_fpkm

## Sheet: (D) HO-1-N-1_C_vs_HI-C.p.
gene_id	HO_hCp_1	HO_hCp_2	HO_hCp_3	HO_C_1	HO_C_2	HO_C_3	log2foldchange	pvalue	padjust	gene_name	gene_chr	gene_start	gene_end	gene_strand	gene_length	gene_biotype	gene_description	tf_family	HO_hCp_1_readcount	HO_hCp_2_readcount	HO_hCp_3_readcount	HO_C_1_readcount	HO_C_2_readcount	HO_C_3_readcount	HO_hCp_1_fpkm	HO_hCp_2_fpkm	HO_hCp_3_fpkm	HO_C_1_fpkm	HO_C_2_fpkm	HO_C_3_fpkm
ENSG00000278771	145.878442039189	116.365041209886	77.5813748819704	16.3396222640657	10.7300339156239	17.9120142709871	2.90979967322078	6.94709835846739e-15	1.85911299170946e-10	RN7SL3	14	49853616	49853914	-	299	misc_RNA	RNA, 7SL, cytoplasmic 3 [Source:HGNC Symbol;Acc:HGNC:23135]	-	146	122	79	16	10	19	26.995445184636	21.8180398467984	14.4273270949332	2.90996254286939	1.9214665419681	3.28434490443053
ENSG00000274012	4746.04520332976	2857.62019233458	2509.11914966373	457.50942339384	168.461532475296	493.051761248749	3.17552255920655	2.15457687354879e-09	2.88293158565196e-05	RN7SL2	14	49862550	49862849	-	300	misc_RNA	RNA, 7SL, cytoplasmic 2 [Source:HGNC Symbol;Acc:HGNC:23134]	-	4750	2996	2555	448	157	523	875.348881814596	534.007851555228	465.049974579695	81.2073546963419	30.0664679598695	90.1045619509006
ENSG00000276550	223.813500114919	325.249828299763	214.085312965437	52.0825459667094	109.446345939364	110.300298405552	1.4890361689689	1.11373533911965e-07	0.000993489047006031	HERC2P2	15	22495570	22590815	+	6965	transcribed_unprocessed_pseudogene	hect domain and RLD 2 pseudogene 2 [Source:HGNC Symbol;Acc:HGNC:4870]	-	224	341	218	51	102	117	4.85832998351806	7.15338552804286	4.66999734173212	1.08802517693741	2.29897554323041	2.37236971757125
ENSG00000105329	2492.92269101216	2374.03760304431	2565.09558470515	3680.4999149808	3266.22232391592	3310.89442735298	-0.464890986007424	7.22362694872019e-06	0.0483278701936753	TGFB1	19	41301587	41353911	-	3238	protein_coding	transforming growth factor beta 1 [Source:HGNC Symbol;Acc:HGNC:11766]	-	2495	2489	2612	3604	3044	3512	133.918985802396	129.215543947363	138.473262052571	190.276941525843	169.789738055487	176.231536637897

## Sheet: (E) HO-1-N-1_C_vs_Zym
gene_id	HO_Z_1	HO_Z_2	HO_Z_3	HO_C_1	HO_C_2	HO_C_3	log2foldchange	pvalue	padjust	gene_name	gene_chr	gene_start	gene_end	gene_strand	gene_length	gene_biotype	gene_description	tf_family	HO_Z_1_readcount	HO_Z_2_readcount	HO_Z_3_readcount	HO_C_1_readcount	HO_C_2_readcount	HO_C_3_readcount	HO_Z_1_fpkm	HO_Z_2_fpkm	HO_Z_3_fpkm	HO_C_1_fpkm	HO_C_2_fpkm	HO_C_3_fpkm
ENSG00000124875	189.703430532309	184.485830805442	203.614641811438	46.0431296036746	44.0488586201784	19.339681350534	2.40955180186538	9.14177412995444e-17	1.32217479241531e-12	CXCL6	4	73836497	73849064	+	2183	protein_coding	C-X-C motif chemokine ligand 6 [Source:HGNC Symbol;Acc:HGNC:10643]	-	181	189	209	46	42	21	11.200806578176	10.9627285920194	12.028660206607	2.66397928744846	2.56973129222954	1.15589942575636
ENSG00000118503	1551.16617230838	1440.74648819488	1583.12819590233	520.487552041539	754.07450828353	413.500806018561	1.43957767982607	7.78520168655655e-14	5.62986859963337e-10	TNFAIP3	6	137867188	137883312	+	5051	protein_coding	TNF alpha induced protein 3 [Source:HGNC Symbol;Acc:HGNC:11896]	-	1480	1476	1625	520	719	449	38.931605555932	36.3926006651709	39.7552246957455	12.8010688140939	18.6998098080056	10.5055058913227
ENSG00000023445	829.035433983735	866.790570133506	1029.76400188847	293.274716823406	465.659362556172	254.178669178447	1.42953292717994	1.09191204655666e-11	3.94808098233725e-08	BIRC3	11	102317450	102339403	+	7518	protein_coding	baculoviral IAP repeat containing 3 [Source:HGNC Symbol;Acc:HGNC:591]	-	791	888	1057	293	444	276	19.837492006318	20.8741779927536	24.6538935520115	6.8767017828323	11.0093315600137	6.15671987127695
ENSG00000090339	1135.07632743917	998.566163565965	1191.48663605449	606.568185648409	539.074126923136	419.947366468739	1.08751256586374	9.06625165521476e-12	3.94808098233725e-08	ICAM1	19	10270835	10286615	+	3706	protein_coding	intercellular adhesion molecule 1 [Source:HGNC Symbol;Acc:HGNC:5344]	-	1083	1023	1223	606	514	456	50.2643930559306	44.50345773665	52.7908544234942	26.3212736118549	23.586462217964	18.8246477908894
ENSG00000128342	785.015853418227	755.513402346097	748.210741201837	454.425670436267	446.781280290381	417.184554847234	0.796117863311158	9.41598202766676e-11	2.72366696132289e-07	LIF	22	30240447	30246851	-	3969	protein_coding	LIF, interleukin 6 family cytokine [Source:HGNC Symbol;Acc:HGNC:6596]	-	749	774	768	454	426	453	19.0806360380456	18.4815386885437	18.1958562733022	10.8235361503822	10.7297185145394	10.264534582487
ENSG00000115919	2938.83104537344	2921.51371217295	2956.79635357757	1955.83207055609	1867.88136196518	1554.54200570007	0.713497517507927	2.67971650564207e-09	6.45945663685022e-06	KYNU	2	142877498	143055832	+	17600	protein_coding	kynureninase [Source:HGNC Symbol;Acc:HGNC:6469]	-	2804	2993	3035	1954	1781	1688	63.9964561132573	64.0281226047773	64.4223939225469	41.7354177096738	40.1892160825731	34.2673395916183
ENSG00000112096	1426.44402737277	1507.12234266456	1277.2191168172	852.79883526806	882.025954751667	717.410084384096	0.780573365179772	4.13038376927762e-09	8.53396292215174e-06	SOD2	6	159669057	159745186	-	16493	protein_coding	superoxide dismutase 2 [Source:HGNC Symbol;Acc:HGNC:11180]	-	1361	1544	1311	852	841	779	39.424256484609	41.9216934286219	35.3189940834893	23.0965583833154	24.0862440267575	20.0711785560388
ENSG00000277117	120.529803929367	169.844098201836	116.907928312787	34.031878402716	61.8781585378696	32.23280225089	1.67467983755458	7.6501621711466e-08	0.000138305369351617	FP565260.3	21	5022493	5040666	+	3357	protein_coding	Homo sapiens ICOS ligand (LOC102723996), mRNA. [Source:RefSeq mRNA;Acc:NM_001363770]	-	115	174	120	34	59	35	3.93546876189841	5.58128259744011	3.81926790336078	1.08887953514466	1.9962656812049	1.0653607781559
ENSG00000266074	453.820913925357	530.030720250556	467.631713251148	293.274716823406	271.634628157767	287.332408636506	0.768175919316779	1.13051603617308e-07	0.000181673927013014	BAHCC1	17	81395475	81466332	+	13473	protein_coding	BAH domain and coiled-coil containing 1 [Source:HGNC Symbol;Acc:HGNC:29279]	-	433	543	480	293	259	312	7.63141839006637	8.97022492198785	7.86790039418453	4.83267152891187	4.51320262288601	4.8910487595504
ENSG00000048052	777.679256657309	889.24122679237	967.413106788313	544.510054443456	536.976562226936	569.139194030001	0.674534073524286	3.91663630021351e-07	0.00056646310809988	HDAC9	7	18086949	19002416	+	16827	protein_coding	histone deacetylase 9 [Source:HGNC Symbol;Acc:HGNC:14065]	-	742	911	993	544	512	618	21.4936064008669	24.7348851771208	26.7519154270823	14.7470983104737	14.6636824514862	15.9229632190398
ENSG00000169429	409.801333359849	250.861685275125	455.94092041987	48.0450048038344	78.6586761074614	19.339681350534	2.93762741803935	5.11290172701619e-07	0.000667508175324637	CXCL8	4	73740506	73743716	+	2274	protein_coding	C-X-C motif chemokine ligand 8 [Source:HGNC Symbol;Acc:HGNC:6025]	-	391	257	468	48	75	21	22.6975507054864	13.9836806157435	25.2666892204153	2.60762877218166	4.30458413622724	1.0843052555297
ENSG00000136244	29.346387043672	40.9968512900983	52.6085677407542	5.00468800039941	9.43904113289537	4.60468603584143	2.704545734913	5.53833789939545e-07	0.000667508175324637	IL6	7	22725884	22732002	+	2069	protein_coding	interleukin 6 [Source:HGNC Symbol;Acc:HGNC:6018]	-	28	42	54	5	9	5	1.89409249193398	2.66304543989295	3.39732550053314	0.316530413386914	0.601940217047282	0.30084526880238
ENSG00000173391	549.196671817291	1018.08847370411	776.463490544094	247.231587219731	454.122756727077	276.281162150486	1.26271256462769	6.02379098203688e-07	0.000670169915178457	OLR1	12	10158301	10172138	-	3057	protein_coding	oxidized low density lipoprotein receptor 1 [Source:HGNC Symbol;Acc:HGNC:8133]	-	524	1043	797	247	433	300	34.7984218816063	64.9230188375882	49.2251254211958	15.3506759770381	28.4304581473125	17.720645890371
ENSG00000166750	2553.13567279947	2886.3735539243	2705.44430770508	1946.82363215537	1941.29612633215	1876.87002820897	0.498763979248702	1.37771109087379e-06	0.00142327396480768	SLFN5	17	35243036	35273655	+	10709	protein_coding	schlafen family member 5 [Source:HGNC Symbol;Acc:HGNC:28286]	-	2436	2957	2777	1945	1851	2038	29.5822809194779	33.6582733203503	31.3639317851631	22.1042746423512	22.2243205054483	22.013473900386
ENSG00000263528	1779.6487571484	1681.84701840094	1629.89136722744	870.815712069498	1181.97770630812	637.288547360455	0.921137009792324	1.6376773994811e-06	0.00148679715012262	IKBKE	1	206470476	206496889	+	3791	protein_coding	inhibitor of nuclear factor kappa B kinase subunit epsilon [Source:HGNC Symbol;Acc:HGNC:14552]	-	1698	1723	1673	870	1127	692	53.5654028049877	50.9469397217263	49.0843312230535	25.6843294067798	35.151050219686	19.4170305584866
ENSG00000113070	184.46300427451	162.035174146579	241.609718513093	98.0918848078285	79.7074584555609	96.6984067526701	1.09823850791101	1.64480082983903e-06	0.00148679715012262	HBEGF	5	140332843	140346631	-	3018	protein_coding	heparin binding EGF like growth factor [Source:HGNC Symbol;Acc:HGNC:3059]	-	176	166	248	98	76	105	7.33645417351267	6.48586290660816	9.61447268757076	3.82297894687764	3.13223857243064	3.89307589951659
ENSG00000008517	956.901834674021	1124.48506395698	983.000830563352	592.55505924729	619.830367726796	337.983955030761	0.984175212043236	1.7778906023719e-06	0.00151256657541793	IL32	16	3065297	3082192	+	3209	protein_coding	interleukin 32 [Source:HGNC Symbol;Acc:HGNC:16830]	-	913	1152	1009	592	591	367	62.7842027206925	74.2537207625805	64.5313900592284	38.0981249843362	40.1822995461114	22.4478990593507
ENSG00000285744	69.1736266029413	59.5430459213332	42.8662403813553	17.015939201358	16.7805175695918	11.9721836931877	1.91010439586375	2.0692124871428e-06	0.00166261223341924	AC083837.2	8	78805293	78956082	+	2921	bidirectional_promoter_lncRNA	novel transcript	-	66	61	44	17	16	13	1.31295153002525	1.13741965410533	0.814062374745779	0.316487067900657	0.314696882464067	0.230026642705661
ENSG00000134954	2025.94879126493	2132.81238259202	2045.88874547377	1482.38858571831	1541.71005170624	1385.0895595811	0.493165450144861	2.42073042442048e-06	0.00184268548044176	ETS1	11	128458761	128587558	-	7149	protein_coding	ETS proto-oncogene 1, transcription factor [Source:HGNC Symbol;Acc:HGNC:3488]	ETS	1933	2185	2100	1481	1470	1504	51.0790650937812	54.1188628144467	51.6096160747456	36.6242241720919	38.4057384807294	35.3499620914481
ENSG00000118515	310.233234461676	281.121265989245	269.86246785535	165.154704013181	176.195434480714	167.610571704628	0.758669323627695	4.76877935423011e-06	0.00328432646667762	SGK1	6	134169246	134318112	-	9992	protein_coding	serum/glucocorticoid regulated kinase 1 [Source:HGNC Symbol;Acc:HGNC:10810]	-	296	288	277	165	168	182	13.7160951631665	12.5088504873167	11.93764873255	7.15525329208839	7.69689851165403	7.50136325901539
ENSG00000188549	1663.31129422527	1740.41394881536	1868.57838753271	1148.07542729163	1221.8314355359	1306.8098969718	0.51990579937358	4.76250805220711e-06	0.00328432646667762	CCDC9B	15	40331452	40340967	-	7510	protein_coding	coiled-coil domain containing 9B [Source:HGNC Symbol;Acc:HGNC:33488]	-	1587	1783	1918	1147	1165	1419	37.9964887582646	40.0132674731073	42.7086053221428	25.699948083145	27.5778346887704	30.2189217877104
ENSG00000185215	11476.5335045789	8057.83350951812	11913.8921278089	7340.87635898586	5541.76592735768	5569.8282289538	0.769162456923769	6.37158198314808e-06	0.00418873591919412	TNFAIP2	14	103123442	103137439	+	5029	protein_coding	TNF alpha induced protein 2 [Source:HGNC Symbol;Acc:HGNC:11895]	-	10950	8255	12229	7334	5284	6048	393.496083659236	278.054231105894	408.712093222829	246.643395235461	187.73999586395	193.316136985866
ENSG00000104856	930.699703385028	996.613932552151	923.572633671018	434.406918434669	641.854797036885	266.150852871635	1.08793553118722	7.11085706168789e-06	0.00447149242100835	RELB	19	45001430	45038198	+	3035	protein_coding	RELB proto-oncogene, NF-kB subunit [Source:HGNC Symbol;Acc:HGNC:9956]	RHD	888	1021	948	434	612	289	37.1757564869108	40.0644076704794	36.9109679461543	17.0035212237928	25.3317953589091	10.7615473811901
ENSG00000185022	859.429906278967	758.441748866818	781.334654223794	589.552246447051	491.878921258659	427.314864126085	0.669629676007622	1.07147795005791e-05	0.00645699399653648	MAFF	22	38200767	38216511	+	5615	protein_coding	MAF bZIP transcription factor F [Source:HGNC Symbol;Acc:HGNC:6780]	TF_bZIP	820	777	802	589	469	464	23.2659191801837	20.6639583047162	21.1631825916548	15.6395389827659	13.1566979807973	11.7099320174001
ENSG00000138448	8486.34628187902	10871.9745159313	10044.3395075403	6576.16003252483	7012.15877939316	6908.87092817649	0.520569541701354	1.29831977211376e-05	0.00751103954563255	ITGAV	2	186590065	186680901	+	8211	protein_coding	integrin subunit alpha V [Source:HGNC Symbol;Acc:HGNC:6150]	-	8097	11138	10310	6570	6686	7502	188.728798826367	243.336571868701	223.497644197209	143.311715756341	154.080652409948	155.532490688418
ENSG00000110848	188.655345280749	128.847246911737	165.619565109782	76.0712576060711	87.0489348922573	76.4377881949678	1.01209859630315	1.44380564374995e-05	0.00803144654829061	CD69	12	9752486	9760901	-	2832	protein_coding	CD69 molecule [Source:HGNC Symbol;Acc:HGNC:1694]	-	180	132	170	76	83	83	9.81186615863145	6.74433566377605	8.61843240294029	3.87699277815221	4.47326783977695	4.02427113129518
ENSG00000163874	2117.13220815063	2430.52761219868	1991.33171226114	1236.15793609865	1487.17336960507	726.619456455778	0.923054378879593	1.58355667477535e-05	0.0084825852545466	ZC3H12A	1	37474552	37484379	+	3121	protein_coding	zinc finger CCCH-type containing 12A [Source:HGNC Symbol;Acc:HGNC:26259]	-	2020	2490	2044	1235	1418	789	73.4532319451546	84.8682061183834	69.1258810148576	42.027038422742	50.9804272463529	25.5191716866185
ENSG00000144802	430.763038391043	292.83465207213	354.620715882121	234.219398418692	175.146652132614	116.038088103204	1.03833550311512	2.90079282927584e-05	0.014872833202593	NFKBIZ	3	101827991	101861022	+	5902	protein_coding	NFKB inhibitor zeta [Source:HGNC Symbol;Acc:HGNC:29805]	-	411	300	364	234	167	126	15.4478714698022	10.5690077290152	12.7241405323739	8.23085540404269	6.20598892885466	4.21237863176673
ENSG00000104635	1885.50536755593	2196.25989054098	1977.69245395798	1408.31920331239	1544.85639875054	1390.61518282411	0.480572793982038	2.98217633184815e-05	0.014872833202593	SLC39A14	8	22367249	22434129	+	6942	protein_coding	solute carrier family 39 member 14 [Source:HGNC Symbol;Acc:HGNC:20858]	-	1799	2250	2030	1407	1473	1510	69.0009143229077	80.8895344012744	72.4135715446116	50.5033363055839	55.8591250613455	51.5146389057266
ENSG00000169896	22.009790282754	40.0207357831912	29.2269820781968	6.00562560047929	7.3414764366964	0.920937207168287	2.7026706638934	3.26457828108428e-05	0.0157385318931073	ITGAM	16	31259967	31332892	+	5688	protein_coding	integrin subunit alpha M [Source:HGNC Symbol;Acc:HGNC:6149]	-	21	41	30	6	7	1	0.683624138895498	1.25103104371868	0.908279677858067	0.182789663932342	0.225301370999397	0.0289553037424364
ENSG00000166016	583.783485118762	856.053299557528	622.534718265591	410.384416032752	463.561797859973	378.505192146166	0.72053064622456	4.45051707853298e-05	0.0207638156473621	ABTB2	11	34150988	34358008	-	4973	protein_coding	ankyrin repeat and BTB domain containing 2 [Source:HGNC Symbol;Acc:HGNC:23842]	-	557	877	639	410	442	411	11.8383997278739	17.4712321108551	12.6310341960507	8.1549997286567	9.28811906559693	7.7697967304617
ENSG00000168386	667.630305243539	608.119960803124	718.009526387701	431.404105634429	495.025268302957	424.55205250458	0.562171609379056	5.28288113809923e-05	0.0224330870370548	FILIP1L	3	99830141	100114513	-	5903	protein_coding	filamin A interacting protein 1 like [Source:HGNC Symbol;Acc:HGNC:24589]	-	637	623	737	431	472	461	16.3782429205738	15.0141952009776	17.6236399529173	10.3706848157366	11.9987933687997	10.5428695221658
ENSG00000163661	36.6829838045901	38.068504769377	40.9177749094755	5.00468800039941	15.7317352214923	8.28843486451458	2.00433422142161	5.96475698803298e-05	0.0224330870370548	PTX3	3	157436789	157443628	+	1940	protein_coding	pentraxin 3 [Source:HGNC Symbol;Acc:HGNC:9692]	-	35	39	42	5	15	9	1.04834114083201	1.09492740895746	1.16999531699346	0.140154445927505	0.444215331996233	0.239776780733113
ENSG00000039139	460.109425434715	446.084786656545	584.539641563936	318.298156825403	253.805328240075	340.746766652266	0.706620808973621	6.04916265259722e-05	0.0224330870370548	DNAH5	5	13690331	13944543	-	16475	protein_coding	dynein axonemal heavy chain 5 [Source:HGNC Symbol;Acc:HGNC:2950]	-	439	457	600	318	242	370	5.32778503401953	5.1985773313278	6.77226075595927	3.61169928076843	2.90379022647719	3.99405395920887
ENSG00000111912	2525.88545625892	2879.54074537595	2898.34238942118	1744.63423693924	2220.27223092661	1688.99883794664	0.554912601737273	5.56898421422528e-05	0.0224330870370548	NCOA7	6	125781161	125932030	+	7820	protein_coding	nuclear receptor coactivator 7 [Source:HGNC Symbol;Acc:HGNC:21081]	-	2410	2950	2975	1743	2117	1834	61.9647809082933	71.0945037606481	71.1402019809076	41.939915623733	53.8166219528581	41.9427824374232
ENSG00000157514	883.535867064841	860.933877092064	923.572633671018	1329.24513290608	1148.41667116894	1221.16273670515	-0.471356539309688	5.36805209762963e-05	0.0224330870370548	TSC22D3	X	107713221	107777342	-	4766	protein_coding	TSC22 domain family member 3 [Source:HGNC Symbol;Acc:HGNC:3051]	TSC22	843	882	948	1328	1095	1326	45.4407121266762	44.5627798610657	47.525439247924	66.9912248853337	58.3578620754235	63.5756938599351
ENSG00000133816	1940.00580063703	2418.8142261158	2258.27148190867	1543.44577932318	1660.22245704149	1488.23452678395	0.496387059124975	5.89876761173659e-05	0.0224330870370548	MICAL2	11	12094008	12359144	+	20191	protein_coding	microtubule associated monooxygenase, calponin and LIM domain containing 2 [Source:HGNC Symbol;Acc:HGNC:24693]	-	1851	2478	2318	1542	1583	1616	71.1833248796315	89.3221746785006	82.9059175710539	55.4955952221326	60.1894625575589	55.2768437877447
ENSG00000020577	779.775427160429	887.288995778555	850.505178475526	539.505366443057	625.074279467293	592.162624209209	0.519537879787874	4.96976220950649e-05	0.0224330870370548	SAMD4A	14	54567097	54793315	+	12170	protein_coding	sterile alpha motif domain containing 4A [Source:HGNC Symbol;Acc:HGNC:23023]	-	744	909	873	539	596	643	16.3821108540172	18.7606094830027	17.8776905823496	11.1067751366847	12.9751051021176	12.5932529923835
ENSG00000179362	70.221711854501	94.6832041699888	54.557033212634	22.0206272017574	35.6585998353825	22.1024929720389	1.4650669042922	5.61132777382916e-05	0.0224330870370548	HMGN2P46	15	45511136	45586290	+	3091	transcribed_processed_pseudogene	high mobility group nucleosomal binding domain 2 pseudogene 46 [Source:HGNC Symbol;Acc:HGNC:26817]	-	67	97	56	22	34	24	4.05545778230194	5.50329700367559	3.15248738189904	1.24620661503873	2.0347530068383	1.29213042950622
ENSG00000169248	138.347253205883	205.960371957398	99.371739065869	49.0459424039142	74.4635467150635	17.4978069361975	1.65997383673415	6.58763690715329e-05	0.0226849982352757	CXCL11	4	76033682	76041415	-	1908	protein_coding	C-X-C motif chemokine ligand 11 [Source:HGNC Symbol;Acc:HGNC:10638]	-	132	211	102	49	71	19	6.46188950160699	9.68175718969705	4.64393375309234	2.24483262508317	3.43646278175575	0.827311816701541
ENSG00000149289	180.270663268271	267.455648892546	251.352045872492	134.125638410704	124.805099423839	134.45683224657	0.830163059348759	6.51002066909635e-05	0.0226849982352757	ZC3H12C	11	110093361	110171841	+	9719	protein_coding	zinc finger CCCH-type containing 12C [Source:HGNC Symbol;Acc:HGNC:29362]	-	172	274	258	134	119	146	1.40907724667308	2.10398700598794	1.96574105946697	1.02733821410726	0.963875666569392	1.06387166337464
ENSG00000073417	988.344392220812	1085.4404436807	1061.91368217448	727.681635258074	810.708755080902	710.963523933918	0.479940007425282	6.48274519830999e-05	0.0226849982352757	PDE8A	15	84980440	85139145	+	7886	protein_coding	phosphodiesterase 8A [Source:HGNC Symbol;Acc:HGNC:8793]	-	943	1112	1090	727	773	772	26.1805508137452	28.9373001677845	28.1445191148996	18.8887747202326	21.2184805277334	19.0640170392509
ENSG00000148053	1424.34785686965	1394.86905937025	1409.71476890502	1078.00979528603	1056.12382453618	871.206597981199	0.493296844928763	7.38185196032312e-05	0.0237340606368993	NTRK2	9	84668551	85027070	+	20363	protein_coding	neurotrophic receptor tyrosine kinase 2 [Source:HGNC Symbol;Acc:HGNC:8032]	-	1359	1429	1447	1077	1007	946	11.7705831576261	11.6010390128698	11.655939973872	8.72964364978416	8.62334365063051	7.28785444216954
ENSG00000160326	1486.18488671168	2186.49873547191	1846.1710346061	828.776332866143	1412.70982289001	788.322249336054	0.865752600468271	7.38458638360277e-05	0.0237340606368993	SLC2A6	9	133471095	133479137	-	3540	protein_coding	solute carrier family 2 member 6 [Source:HGNC Symbol;Acc:HGNC:11011]	-	1418	2240	1895	828	1347	856	43.0947790068381	63.8090943617306	53.5621361808011	23.5494654374759	40.4747078544601	23.1394068547558
ENSG00000100906	3026.87020650446	2478.35727203713	2585.61368118447	1720.61173453732	2004.22306721812	1166.82744148222	0.726308861428857	7.33240041131518e-05	0.0237340606368993	NFKBIA	14	35401511	35404749	-	2373	protein_coding	NFKB inhibitor alpha [Source:HGNC Symbol;Acc:HGNC:7797]	-	2888	2539	2654	1719	1911	1267	178.908372725018	147.428793975326	152.909561588061	99.6578796472917	117.047424941216	69.8136142509332
ENSG00000196739	564.917950590687	829.698180871036	527.059910143482	262.245651220929	441.537368549883	348.114264309613	0.870035194704622	9.10268863175559e-05	0.0286200403654524	COL27A1	9	114155560	114312511	+	13988	protein_coding	collagen type XXVII alpha 1 chain [Source:HGNC Symbol;Acc:HGNC:22986]	-	539	850	541	262	421	378	10.6314460025449	15.7147918722548	9.92432745770952	4.83623229979851	8.21019303585887	6.63170811070403
ENSG00000276550	158.260872985517	277.216803961617	175.361892469181	51.047817604074	106.975799506148	107.74965323869	1.2005873559211	0.000100292820663788	0.0308624481970292	HERC2P2	15	22495570	22590815	+	6965	transcribed_unprocessed_pseudogene	hect domain and RLD 2 pseudogene 2 [Source:HGNC Symbol;Acc:HGNC:4870]	-	151	284	180	51	102	117	3.44225807089985	6.06835466134734	3.81627122395445	1.08802517693741	2.29897554323041	2.37236971757125
ENSG00000125845	245.251948864974	178.629137764	290.321355310088	148.138764811823	129.000228816237	114.196213688868	0.868743601356127	0.000121064457491217	0.0364782343478222	BMP2	20	6767664	6780280	+	3601	protein_coding	bone morphogenetic protein 2 [Source:HGNC Symbol;Acc:HGNC:1069]	-	234	183	298	148	123	124	3.77597448559607	2.76790014688282	4.4722874113028	2.23499830684283	1.96239308564179	1.77977421003912
ENSG00000198959	4466.93934214751	4346.64235225732	6964.78982923429	3276.06876506145	3131.66409142506	3493.11482678931	0.672325189301063	0.000124680155290309	0.0368010017543622	TGM2	20	38127387	38166578	-	8036	protein_coding	transglutaminase 2 [Source:HGNC Symbol;Acc:HGNC:11778]	-	4262	4453	7149	3273	2986	3793	103.190215332363	101.056418793268	160.979516379973	74.1606227458501	71.4796762166961	81.6841786519517
ENSG00000086062	5188.02199522059	5972.85078676455	5556.04929306521	4424.14419235308	4229.73920988522	3957.26717920213	0.406731213255017	0.000136803362505145	0.0395717406382382	B4GALT1	9	33104082	33167356	-	4901	protein_coding	beta-1,4-galactosyltransferase 1 [Source:HGNC Symbol;Acc:HGNC:924]	-	4950	6119	5703	4420	4033	4297	100.291093598424	116.204716785544	107.463452115781	83.8072763555904	80.7891595036069	77.437719045861
ENSG00000124882	380.454946316177	532.959066771277	609.869692698373	218.204396817414	326.17131025894	321.407085301732	0.815497886186615	0.000146789078743089	0.041627655801202	EREG	4	74365143	74388751	+	5717	protein_coding	epiregulin [Source:HGNC Symbol;Acc:HGNC:3443]	-	363	546	626	218	311	349	9.72486067571259	13.7105709669362	15.5973689078743	5.46557107161459	8.23767875846342	8.3163396938252
ENSG00000078401	116.337462923128	129.823362418645	160.748401430082	31.0290656024764	88.0977172403568	51.5724836014241	1.25703139655963	0.000180130464638015	0.0493069722754839	EDN1	6	12290363	12297194	+	2033	protein_coding	endothelin 1 [Source:HGNC Symbol;Acc:HGNC:3176]	-	111	133	165	31	84	56	3.17264818026514	3.56317139076019	4.38614645222409	0.829206923569122	2.37380982135124	1.42369511170386
ENSG00000137393	1059.61418932687	1039.56301485606	1144.72346472937	845.792272067501	769.806243505022	784.638500507381	0.434610466759655	0.000180686547092626	0.0493069722754839	RNF144B	6	18387350	18468874	+	5175	protein_coding	ring finger protein 144B [Source:HGNC Symbol;Acc:HGNC:21578]	-	1011	1065	1175	845	734	852	21.3859630054549	21.1160848631794	23.1161641711875	16.7277162875106	15.3511676774507	16.0305078403975

## Sheet: (F) HSC-2_C_vs_C.a.
gene_id	HS_Ca_1	HS_Ca_2	HS_Ca_3	HS_C_1	HS_C_2	HS_C_3	log2foldchange	pvalue	padjust	gene_name	gene_chr	gene_start	gene_end	gene_strand	gene_length	gene_biotype	gene_description	tf_family	HS_Ca_1_readcount	HS_Ca_2_readcount	HS_Ca_3_readcount	HS_C_1_readcount	HS_C_2_readcount	HS_C_3_readcount	HS_Ca_1_fpkm	HS_Ca_2_fpkm	HS_Ca_3_fpkm	HS_C_1_fpkm	HS_C_2_fpkm	HS_C_3_fpkm
ENSG00000073756	25012.4046314547	25871.3073574663	26391.4759483031	266.433125590811	357.006794375436	322.694179057444	6.35406889546234	0	0	PTGS2	1	186671791	186680427	-	5269	protein_coding	prostaglandin-endoperoxide synthase 2 [Source:HGNC Symbol;Acc:HGNC:9605]	-	21782	24326	24404	311	367	372	560.547102000691	580.398600059776	580.666080302346	7.35382021495966	9.83625425392702	8.99114972491414
ENSG00000113070	29723.9047784962	28273.8101660051	36657.5913874623	258.722842213585	271.402985369882	258.502326234189	6.90770870024685	0	0	HBEGF	5	140332843	140346631	-	3018	protein_coding	heparin binding EGF like growth factor [Source:HGNC Symbol;Acc:HGNC:3059]	-	25885	26585	33897	302	279	298	1087.12918383046	1035.16825613933	1316.27105642181	11.6540852128969	12.2035592033664	11.7545817636367
ENSG00000122641	46135.4963216396	42634.5872459964	45556.7659317414	1141.97863798248	1419.27224248981	1323.74010011199	5.11222324751494	0	0	INHBA	7	41667168	41705834	-	8302	protein_coding	inhibin subunit beta A [Source:HGNC Symbol;Acc:HGNC:6066]	-	40177	40088	42126	1333	1459	1526	942.008283162843	871.430793087058	913.226537388348	28.7174337029275	35.6272115377591	33.6038998868515
ENSG00000175592	19870.2896769209	22834.9436928454	22654.0172990106	257.86614406056	370.625582171774	253.297581410681	6.21483444791912	0	0	FOSL1	11	65892049	65900573	-	1887	protein_coding	FOS like 1, AP-1 transcription factor subunit [Source:HGNC Symbol;Acc:HGNC:13718]	TF_bZIP	17304	21471	20948	301	381	292	842.825753851789	969.582702668428	943.376252561391	13.4708824994222	19.3270509209165	13.3577119725647
ENSG00000166670	14061.0088473126	14312.9184583072	15778.2180825169	705.06257993967	810.317873882121	735.603935055678	4.29463310678093	0	0	MMP10	11	102770503	102780628	-	1758	protein_coding	matrix metallopeptidase 10 [Source:HGNC Symbol;Acc:HGNC:7156]	-	12245	13458	14590	823	833	848	612.729354104679	624.355176871012	675.019427385295	37.8397269188841	43.4114430477206	39.853244300396
ENSG00000138623	3233.63012772823	3050.18948866288	3473.58714743278	134.501610024943	125.487401837687	128.38370564651	4.65001133013543	0	0	SEMA7A	15	74409289	74433958	-	3800	protein_coding	semaphorin 7A (John Milton Hagen blood group) [Source:HGNC Symbol;Acc:HGNC:10741]	-	2816	2868	3212	157	129	148	75.9046860768431	71.6731316781084	80.0502251501455	3.88842611796767	3.62138728374912	3.74675750061708
ENSG00000197632	8464.16465606704	11427.5753332227	12273.2691582237	125.934628494692	122.569090167044	117.106758528911	6.45913508250618	0	0	SERPINB2	18	63871692	63903890	+	2748	protein_coding	serpin family B member 2 [Source:HGNC Symbol;Acc:HGNC:8584]	-	7371	10745	11349	147	126	135	365.712801548438	494.266831354198	520.621897586749	6.70145873177798	6.51078899433839	6.29079382919687
ENSG00000011422	4762.02561778728	4950.70853198247	5244.98681975373	285.280484957364	298.640560962558	283.65859288114	4.10846090959621	0	0	PLAUR	19	43646095	43670547	-	4457	protein_coding	plasminogen activator, urokinase receptor [Source:HGNC Symbol;Acc:HGNC:9053]	-	4147	4655	4850	333	307	327	280.681434094592	292.1061042448	303.509628552129	20.7091439114847	21.6405029919169	20.7866898474323
ENSG00000162772	4325.6692795285	3908.45410419669	4274.93461824464	71.1059467010846	116.732466825756	91.9504918819597	5.48979990279898	5.05622729429906e-307	9.94559908788626e-304	ATF3	1	212565334	212620777	+	4040	protein_coding	activating transcription factor 3 [Source:HGNC Symbol;Acc:HGNC:785]	TF_bZIP	3767	3675	3953	83	120	106	178.432067774009	161.389742061671	173.123165989654	3.61238176799383	5.91981122924896	4.71564480496191
ENSG00000173334	2380.43865581698	2261.05399333936	2538.14104452825	52.2585873345321	64.2028567541657	59.8545654703323	5.35145274494066	8.44866138363311e-288	1.49566652474457e-284	TRIB1	8	125430321	125438405	+	4138	protein_coding	tribbles pseudokinase 1 [Source:HGNC Symbol;Acc:HGNC:16891]	-	2073	2126	2347	61	66	69	70.6845936779031	67.2094002347341	73.9928297321805	1.91114465395417	2.34379014190066	2.20969578107038
ENSG00000139289	20862.426193383	20472.8548315064	23757.0866920309	840.420888117639	1116.74059929973	851.843236114004	4.53529275569582	4.00418563217864e-287	6.44419074967803e-284	PHLDA1	12	76025447	76033932	-	8069	protein_coding	pleckstrin homology like domain family A member 1 [Source:HGNC Symbol;Acc:HGNC:8933]	-	18168	19250	21968	981	1148	982	161.798011708862	158.94178604535	180.887127510395	8.02737086184863	10.6477359140753	8.21363650015229
ENSG00000067082	9935.14483846046	7923.26070102457	10024.9541895087	509.735401049944	437.746750596584	458.885001939214	4.30862599316072	1.35921989375816e-273	2.00518914826672e-270	KLF6	10	3775996	3785281	-	6139	protein_coding	Kruppel like factor 6 [Source:HGNC Symbol;Acc:HGNC:2235]	zf-C2H2	8652	7450	9270	595	450	529	249.280648653999	199.007582469907	246.946498500961	15.7516945724909	13.5031127202603	14.3148123507629
ENSG00000196352	6642.95109691329	6085.4896283574	5850.59354533355	483.177758306165	447.474456165397	530.016514527145	3.66799331146623	3.96542821455975e-263	5.39999812941164e-260	CD55	1	207321376	207386804	+	5908	protein_coding	CD55 molecule (Cromer blood group) [Source:HGNC Symbol;Acc:HGNC:2665]	-	5785	5722	5410	564	460	611	212.743381915181	195.093070905381	183.950530131841	19.0576813282949	17.6181316609181	21.1033711845075
ENSG00000139318	11400.3834900873	7666.95119378337	12106.7273086893	146.495384167295	176.071470795515	113.636928646573	6.16186779517357	9.54277869755345e-251	1.20668436630563e-247	DUSP6	12	89347232	89353271	-	4632	protein_coding	dual specificity phosphatase 6 [Source:HGNC Symbol;Acc:HGNC:3072]	-	9928	7209	11195	171	181	131	337.735456881568	227.368978176098	352.119494452342	5.34501908358201	6.41272752741942	4.1854688708858
ENSG00000120129	5527.94582204677	5086.83972255041	8732.63269474462	75.3894374662102	59.3390039697592	65.926767764424	6.58869376424559	2.45310909982981e-233	2.89515935961914e-230	DUSP1	5	172768090	172771195	-	2019	protein_coding	dual specificity phosphatase 1 [Source:HGNC Symbol;Acc:HGNC:3064]	-	4814	4783	8075	88	61	76	139.593605924287	128.588199916208	216.497583955827	2.34466269321657	1.84220772428782	2.06981230386284
ENSG00000163235	7621.30793953561	7303.22566898466	8660.17617579132	591.12172558733	708.176965409585	615.027346644429	3.62391023067562	1.68667899245005e-230	1.86620488770895e-227	TGFA	2	70447280	70554193	-	4963	protein_coding	transforming growth factor alpha [Source:HGNC Symbol;Acc:HGNC:11765]	-	6637	6867	8008	690	728	709	344.475609246756	330.441817773807	384.292409923651	32.9059180019638	39.3520501076244	34.5613602139656
ENSG00000116285	5126.03866838737	3564.9355529979	4877.29702208028	161.059252768722	166.343765226702	173.491494116905	4.75948845575248	1.57108179442505e-219	1.63605064745333e-216	ERRFI1	1	8004404	8026308	-	4186	protein_coding	ERBB receptor feedback inhibitor 1 [Source:HGNC Symbol;Acc:HGNC:18185]	-	4464	3352	4510	188	171	200	175.166527945764	121.9473147349	163.626846608183	6.77833527136851	6.98831334991701	7.37080400998143
ENSG00000128342	2691.62962336469	2210.00479687638	2893.93499580639	23.9875482847032	37.9380517183706	17.3491494116905	6.63680997384873	9.35729545340968e-219	9.20290007842842e-216	LIF	22	30240447	30246851	-	3969	protein_coding	LIF, interleukin 6 family cytokine [Source:HGNC Symbol;Acc:HGNC:6596]	-	2344	2078	2676	28	39	20	60.1628056381753	49.4489771617212	63.5049627894036	0.660338723909565	1.04252002226625	0.482123611700671
ENSG00000163297	4725.27982088127	4498.71043829986	4442.55790836048	613.395877565983	667.32060202057	602.882942056245	2.85977783872617	3.425490488895e-201	3.19165569078464e-198	ANTXR2	4	79901149	80125454	-	9864	protein_coding	ANTXR cell adhesion molecule 2 [Source:HGNC Symbol;Acc:HGNC:21732]	-	4115	4230	4108	716	686	695	124.440069644073	118.5965537508	114.860823069109	19.8948967409645	21.6054763345182	19.7393634042101
ENSG00000131016	1903.89160219226	2070.68303152951	1723.81628673968	111.370759893265	91.440432346842	96.2877792348824	4.24934130983651	7.59238336517869e-200	6.72039813568792e-197	AKAP12	6	151239999	151358557	+	8741	protein_coding	A-kinase anchoring protein 12 [Source:HGNC Symbol;Acc:HGNC:370]	-	1658	1947	1594	130	94	111	17.2935933645477	18.8281636363337	15.3723447939875	1.24589754524512	1.02112261396024	1.08738071770982
ENSG00000138166	2834.01958637545	2584.36557093822	3031.27794964324	119.937741423516	128.405713508331	77.2037148820228	4.70154196290777	7.85350366295059e-195	6.62050358786735e-192	DUSP5	10	110497838	110511544	+	2615	protein_coding	dual specificity phosphatase 5 [Source:HGNC Symbol;Acc:HGNC:3071]	-	2468	2430	2803	140	132	89	85.598956810813	78.1395464563605	89.8871265744061	4.46158954158092	4.76811335739744	2.89915379999234
ENSG00000120875	4093.71143655935	4192.415259522	3544.96222580469	81.386324537386	146.888354089076	82.4084597055299	5.25885139937658	2.34838549703851e-190	1.88970311154876e-187	DUSP4	8	29333064	29350668	-	7257	protein_coding	dual specificity phosphatase 4 [Source:HGNC Symbol;Acc:HGNC:3070]	-	3565	3942	3278	95	151	95	49.1327174633392	50.3696770900741	41.7706547882183	1.20302074739023	2.16739227986132	1.22968192134507
ENSG00000057657	2644.54907107888	2240.84701973943	3524.41485475823	37.6947187331051	27.2375755926763	47.7101608821489	6.21412733406041	1.01920262319677e-188	7.84475827758798e-186	PRDM1	6	106086320	106109939	+	6392	protein_coding	PR/SET domain 1 [Source:HGNC Symbol;Acc:HGNC:9346]	zf-C2H2	2303	2107	3259	44	28	55	58.5458019030196	49.6601071708998	76.6014983347986	1.02776247885459	0.741325904696222	1.31317450512175
ENSG00000101384	51893.1033743489	51063.0222870192	52311.4438031191	9207.79174871395	9642.10175980742	8403.0605175523	2.51033361364948	1.84679739970265e-187	1.36224393195567e-184	JAG1	20	10637684	10673999	-	9298	protein_coding	jagged 1 [Source:HGNC Symbol;Acc:HGNC:6188]	-	45191	48013	48372	10748	9912	9687	1378.70939749836	1358.0661451947	1364.47603248684	301.291377559871	314.942594952815	277.567117872532
ENSG00000134954	16462.1170138892	16117.7202582587	17092.1683889088	1811.05989549509	2098.26609119296	1616.07326769897	3.16872563235507	5.92146378784853e-187	4.1931069374513e-184	ETS1	11	128458761	128587558	-	7149	protein_coding	ETS proto-oncogene 1, transcription factor [Source:HGNC Symbol;Acc:HGNC:3488]	ETS	14336	15155	15805	2114	2157	1863	381.679225139467	374.08282238464	389.059579336946	51.7146718997034	59.8094761534093	46.5844869097962
ENSG00000087074	7424.94758731915	8099.80583879237	6876.88065707505	639.953520309762	732.496229331617	549.968036350589	3.54361880384562	2.3770514856058e-186	1.61849778652613e-183	PPP1R15A	19	48872392	48876057	+	3093	protein_coding	protein phosphatase 1 regulatory subunit 15A [Source:HGNC Symbol;Acc:HGNC:14375]	-	6466	7616	6359	747	753	634	184.482044398111	201.458981391246	167.748370680652	19.5829116896508	22.3749824137095	16.9889130008619
ENSG00000115758	16122.2183925087	22892.3740388663	17175.439313676	524.299269651371	835.609908361035	690.496146585282	4.77722357884929	1.40933676370333e-178	9.24055138068148e-176	ODC1	2	10439968	10448504	-	2968	protein_coding	ornithine decarboxylase 1 [Source:HGNC Symbol;Acc:HGNC:8109]	-	14040	21525	15882	612	859	796	571.218247893256	811.931556509205	597.435795386995	22.8783472921047	36.3979943106504	30.4162707018147
ENSG00000109321	7774.03265792618	8723.03144561121	9661.5901541608	484.891154612216	651.756273110469	446.740597351031	4.04772770244555	3.43526851141924e-176	2.17194851634482e-173	AREG	4	74445134	74455009	+	1648	protein_coding	amphiregulin [Source:HGNC Symbol;Acc:HGNC:651]	-	6770	8202	8934	566	670	515	401.982838624181	451.523028297063	490.473869970155	30.8797329813296	41.4326747393986	28.7199715273303
ENSG00000185022	6385.73051857127	5237.86026208671	6438.89722161108	189.330291818551	239.301556992799	124.046418293587	5.03359742067667	9.57802022078848e-176	5.84688592995236e-173	MAFF	22	38200767	38216511	+	5615	protein_coding	MAF bZIP transcription factor F [Source:HGNC Symbol;Acc:HGNC:6780]	TF_bZIP	5561	4925	5954	221	246	143	158.971291202486	130.530901473747	157.371367999502	5.80492137035323	7.32403207649951	3.83936831141015
ENSG00000125845	6336.35335397883	5644.12678393791	7040.17818486532	500.311721366668	354.088482704792	451.945342174538	3.86233033968849	2.45743667183932e-175	1.45013338005238e-172	BMP2	20	6767664	6780280	+	3601	protein_coding	bone morphogenetic protein 2 [Source:HGNC Symbol;Acc:HGNC:1069]	-	5518	5307	6510	584	364	521	89.7127839213724	79.9950328495985	97.8598868482305	8.72416248933657	6.16344244951407	7.95551488848499
ENSG00000103044	9085.39828500915	5913.19859029485	9480.98957706825	304.984542476941	351.170171034148	281.056220469386	4.70796779984174	7.34352839785056e-174	4.19362849119834e-171	HAS3	16	69105564	69118719	+	5289	protein_coding	hyaluronan synthase 3 [Source:HGNC Symbol;Acc:HGNC:4820]	-	7912	5560	8767	356	361	324	259.213421744091	168.883528401498	265.566503809504	10.7166603247387	12.3176463870825	9.96951769685815
ENSG00000136158	2997.07906014584	2346.13598744432	2378.08783848216	59.9688707117581	98.2498262450111	53.7823631762406	5.19588987285466	9.96210537247428e-173	5.5112234815285e-170	SPRY2	13	80335976	80340951	-	3038	protein_coding	sprouty RTK signaling antagonist 2 [Source:HGNC Symbol;Acc:HGNC:11270]	-	2610	2206	2199	70	101	62	63.4043746750544	49.6850258775764	49.3918199346369	1.56248198053705	2.55534424140568	1.41458268493635
ENSG00000112715	18031.8515254675	15939.0480706383	21584.4725640134	1745.95083586519	1943.59557264883	1837.27492269803	3.32955831181219	1.3077156321852e-168	7.01529995047715e-166	VEGFA	6	43770184	43786487	+	14431	protein_coding	vascular endothelial growth factor A [Source:HGNC Symbol;Acc:HGNC:12680]	-	15703	14987	19959	2038	1998	2118	588.568967530804	520.799708632388	691.679000617134	70.187079257053	77.9937024399526	74.5587497969459
ENSG00000105825	2095.65872979546	1779.27720172001	1876.29940871603	178.193215829224	189.690258591853	171.756579175736	3.41474790101788	3.59452410648141e-167	1.87158412520707e-164	TFPI2	7	93885396	93890991	-	2682	protein_coding	tissue factor pathway inhibitor 2 [Source:HGNC Symbol;Acc:HGNC:11761]	-	1825	1673	1735	208	195	198	95.2282428458206	80.9357021712686	83.7053977231969	9.97251040493524	10.5970952352465	9.70344669078732
ENSG00000095752	3123.39273701022	3006.58496668409	3552.53230987444	151.635573085446	236.383245322155	210.79216535204	4.01812457102749	1.24586040053852e-159	6.30156190592383e-157	IL11	19	55364389	55370463	-	2671	protein_coding	interleukin 11 [Source:HGNC Symbol;Acc:HGNC:5966]	-	2720	2827	3285	177	243	243	123.445411764506	118.952384706874	137.845472272291	7.38104029277619	11.4858104850288	10.3578651885381
ENSG00000123358	1495.09461161298	1194.3384922484	1572.41460534473	15.4205667544521	31.1286578202015	24.2888091763667	5.92464686255581	1.66426118464297e-159	8.18400437548181e-157	NR4A1	12	52022832	52059507	+	7295	protein_coding	nuclear receptor subfamily 4 group A member 1 [Source:HGNC Symbol;Acc:HGNC:7980]	NGFIB-like	1302	1123	1454	18	32	28	51.8548531141031	41.4667001516732	53.5419166738618	0.658702315993171	1.32732638174181	1.04735615075165
ENSG00000006459	2170.29862976078	2195.11544790802	2886.36491173664	122.507835882592	153.697747987245	149.202684940538	4.093233219332	3.56740762622418e-157	1.70685992451478e-154	KDM7A	7	140084746	140177035	-	9430	protein_coding	lysine demethylase 7A [Source:HGNC Symbol;Acc:HGNC:22224]	-	1890	2064	2669	143	158	172	18.6094123102434	18.8417762828036	24.2979990635261	1.29373447924772	1.62023222241503	1.59058628343212
ENSG00000188910	11613.9684346035	10013.0871812277	11454.6186381096	1845.3278216161	1977.64254213968	1854.62407210972	2.54283148580423	5.50547389917756e-155	2.56482643255632e-152	GJB3	1	34781189	34786369	+	2387	protein_coding	gap junction protein beta 3 [Source:HGNC Symbol;Acc:HGNC:4285]	-	10114	9415	10592	2154	2033	2138	295.033502963199	254.630256006988	285.678424233213	57.734092878106	61.7639537415796	58.5752322576575
ENSG00000163814	9315.05951567166	9048.47007306269	10242.3237463686	1617.44611291142	1795.73444800288	1688.07223775749	2.48766722201039	5.42403355553884e-154	2.46209400086421e-151	CDCP1	3	45082278	45146422	-	6507	protein_coding	CUB domain containing protein 1 [Source:HGNC Symbol;Acc:HGNC:24357]	-	8112	8508	9471	1888	1846	1946	178.408544341583	173.482824725864	192.590396616364	38.152935547934	42.283285781628	40.1965218413006
ENSG00000137193	5053.69538072867	3847.8331833969	5185.50758777715	385.514168861302	372.571123285537	435.463650233432	3.56043054289291	4.22267438790846e-153	1.86885011722859e-150	PIM1	6	37170203	37175426	+	2977	protein_coding	Pim-1 proto-oncogene, serine/threonine kinase [Source:HGNC Symbol;Acc:HGNC:8986]	-	4401	3618	4795	450	383	502	186.574999402744	142.20404129099	187.949759789328	17.5288270186452	16.9102558423347	19.9877417473278
ENSG00000142627	15407.9719651482	16685.6425689093	16956.9883162348	741.90060051975	1205.26271997593	764.230031584967	4.17821004526412	6.43288246714544e-150	2.7775931296555e-147	EPHA2	1	16124337	16156087	-	4159	protein_coding	EPH receptor A2 [Source:HGNC Symbol;Acc:HGNC:3386]	-	13418	15689	15680	866	1239	881	517.501692974122	560.997009620977	559.140729660328	30.6888165095018	49.7673616365655	31.9122795537817
ENSG00000117525	28467.6578467722	24659.9524663969	30480.4027865482	2978.73947806833	3772.40421958567	3234.7489078097	3.06588648388035	5.30741023007298e-148	2.23707341197576e-145	F3	1	94529225	94541800	-	2875	protein_coding	coagulation factor III, tissue factor [Source:HGNC Symbol;Acc:HGNC:3541]	-	24791	23187	28185	3477	3878	3729	995.479406706282	863.225165624586	1046.42319401547	128.286567995776	162.179278363774	140.633423884106
ENSG00000125740	1452.60728394042	1519.77711969988	1199.31760476431	31.6978316619293	45.720216173421	59.8545654703323	4.92648341136984	4.0478433132786e-146	1.6664876784877e-143	FOSB	19	45467995	45475179	+	5553	protein_coding	FosB proto-oncogene, AP-1 transcription factor subunit [Source:HGNC Symbol;Acc:HGNC:3797]	TF_bZIP	1265	1429	1109	37	47	69	29.1232557637907	30.5016212120746	23.6065231847788	0.782689277032127	1.12692906648817	1.49195739524099
ENSG00000163739	2056.61632058283	2383.35935986524	3249.72894708453	59.112172558733	81.712726778029	96.2877792348824	5.02053645887428	3.84052213379527e-144	1.54519916669495e-141	CXCL1	4	73869393	73871242	+	1296	protein_coding	C-X-C motif chemokine ligand 1 [Source:HGNC Symbol;Acc:HGNC:4602]	-	1791	2241	3005	69	84	111	125.425276564962	145.50322988732	194.574104778834	4.439937261509	6.12657975543803	7.30079900538903
ENSG00000087494	22189.8681066123	18508.5242926081	21251.3888649445	3467.05742529264	3806.45118907652	3460.28785016167	2.52904556655045	1.91533518169882e-140	7.53492860480318e-138	PTHLH	12	27958084	27972705	-	3377	protein_coding	parathyroid hormone like hormone [Source:HGNC Symbol;Acc:HGNC:9607]	-	19324	17403	19651	4047	3913	3989	905.07126077916	755.703027339032	850.984176451359	174.163527157858	190.873183842022	175.47195478463
ENSG00000185950	3480.51595069044	2986.37799308416	3168.62090348009	442.05624696096	428.019045027771	503.125332939025	2.81001964243924	1.06702979191281e-137	4.10644095787662e-135	IRS2	13	109752698	109786568	-	8138	protein_coding	insulin receptor substrate 2 [Source:HGNC Symbol;Acc:HGNC:6126]	-	3031	2808	2930	516	440	580	21.8053975876201	18.7290812095615	19.489324059052	3.41087682427528	3.29670490181325	3.91889835222262
ENSG00000164543	5759.90366501591	5651.57145842209	5992.26226149597	1309.8914759754	1341.45059793931	1374.92009087647	2.11189829148333	1.23864291640826e-136	4.66546713812244e-134	STK17A	7	43582758	43650713	+	5099	protein_coding	serine/threonine kinase 17a [Source:HGNC Symbol;Acc:HGNC:11395]	-	5016	5314	5541	1529	1379	1585	143.321494556147	140.772118523949	146.383805709937	40.1420499565027	41.0362238930617	42.5344673960085
ENSG00000196611	105940.429092312	132150.416768753	129135.901264663	14534.7408642241	15479.6978716521	17999.7425146289	2.93513545370256	4.16197134014438e-136	1.534987054887e-133	MMP1	11	102789920	102798160	-	1970	protein_coding	matrix metallopeptidase 1 [Source:HGNC Symbol;Acc:HGNC:7155]	-	92258	124257	119411	16966	15913	20750	2741.7860872938	3423.66838657209	3281.14143498959	463.283951915285	492.527993775481	579.169343515267
ENSG00000166250	1367.63262859529	1572.95336601548	1703.26891569322	126.791326647717	149.80666575972	147.467769999369	3.45466214945587	7.26671934640777e-135	2.62536188958075e-132	CLMP	11	123069865	123195281	-	5097	protein_coding	CXADR like membrane protein [Source:HGNC Symbol;Acc:HGNC:24039]	-	1191	1479	1575	148	154	170	39.6407334090371	45.6393435722036	48.4687211218542	4.52615993517385	5.3382629743233	5.31418626802641
ENSG00000179361	1518.06073467923	1290.05573561648	1358.28937022901	147.35208232032	138.133419077144	155.27488723463	3.23913104833913	7.14429711641738e-134	2.52950983703874e-131	ARID3B	15	74541177	74598131	+	6212	protein_coding	AT-rich interaction domain 3B [Source:HGNC Symbol;Acc:HGNC:14350]	ARID	1322	1213	1256	172	142	179	35.8321991276814	30.4820453264446	31.476231466607	4.2835980857951	4.00847958513867	4.55672658642991
ENSG00000213923	4327.96589183512	4129.66728886959	4088.92683824513	890.109380993095	903.703847342726	818.012394761208	2.26442419313154	8.24843292697492e-132	2.86317662953406e-129	CSNK1E	22	38290691	38318084	-	6246	protein_coding	casein kinase 1 epsilon [Source:HGNC Symbol;Acc:HGNC:2453]	-	3769	3883	3781	1039	929	943	179.106434555585	171.077831825664	166.127990411299	45.3668744717645	45.9780013874306	42.0876498647217
ENSG00000169429	8421.67732839448	6057.83798027328	11695.7798877601	23.9875482847032	18.4826405807447	17.3491494116905	8.7713619493993	3.68082658455208e-129	1.25310909666011e-126	CXCL8	4	73740506	73743716	+	2274	protein_coding	C-X-C motif chemokine ligand 8 [Source:HGNC Symbol;Acc:HGNC:6025]	-	7334	5696	10815	28	19	20	428.945965191554	308.868029898844	584.842989456821	1.50472790133638	1.15734970785616	1.09862533295627
ENSG00000173846	992.136516462071	874.217489428483	986.273810229981	46.2617002633563	68.0939389816908	52.9149057056561	4.09942985333531	6.2718377615241e-129	2.09491214891059e-126	PLK3	1	44800225	44805990	+	3479	protein_coding	polo like kinase 3 [Source:HGNC Symbol;Acc:HGNC:2154]	-	864	822	912	54	70	61	38.6134143848923	34.0594457738424	37.6851618434254	2.21746352177854	3.25815564602175	2.56042600975737
ENSG00000176692	930.127984183191	852.946990902243	940.853305811495	65.1090596299088	78.7944151073851	74.6013424702692	3.64266053098048	7.97564952354943e-126	2.61468376880362e-123	FOXC2	16	86566829	86569728	+	2900	protein_coding	forkhead box C2 [Source:HGNC Symbol;Acc:HGNC:3801]	Fork	810	802	870	76	81	86	17.6355892679233	16.1890222845866	17.5135945963052	1.52039632128336	1.83670454018684	1.75857680202443
ENSG00000183696	10823.9338011244	11562.6429988643	10866.3149618321	2326.79218361621	1994.17964160666	1893.65965828602	2.41959551229927	5.8514984609844e-123	1.88343776826921e-120	UPP1	7	48088628	48108733	+	4577	protein_coding	uridine phosphorylase 1 [Source:HGNC Symbol;Acc:HGNC:12576]	-	9426	10872	10048	2716	2050	2183	472.881515627989	505.679843020567	466.074789839733	125.196713826957	107.109523655177	102.857643570925
ENSG00000078900	81.5297368851933	55.3032961682252	71.3750783719065	1240.49892558037	990.280426905161	1252.60858752406	-4.06835792020783	4.31164935245851e-117	1.36302015154595e-114	TP73	1	3652520	3736201	+	6763	protein_coding	tumor protein p73 [Source:HGNC Symbol;Acc:HGNC:12003]	P53	71	52	66	1448	1018	1444	1.44381796982091	0.980389685741005	1.24093522550721	27.0558334632092	21.5601211056502	27.5790447337556
ENSG00000134531	9505.67833712155	8446.51496477009	6535.14543335501	488.317947224316	645.919649769182	388.620946821868	4.00835616380731	3.26311781977998e-116	1.0134556976064e-113	EMP1	12	13196716	13219939	+	7838	protein_coding	epithelial membrane protein 1 [Source:HGNC Symbol;Acc:HGNC:3333]	-	8278	7942	6043	570	664	448	422.898907638042	376.168408703894	285.439990791735	26.7561891880298	35.3287722156016	21.4954770206621
ENSG00000111012	676.352324301111	733.832199155296	871.641108602373	21.4174538256279	25.2920344789137	19.0840643528596	5.12258465899266	2.82273814339158e-115	8.61567816421744e-113	CYP27B1	12	57762334	57768986	-	3440	protein_coding	cytochrome P450 family 27 subfamily B member 1 [Source:HGNC Symbol;Acc:HGNC:2606]	-	589	690	806	25	26	22	28.5459249345021	31.0041058746396	36.117272808469	1.11328688892334	1.3123555026431	1.0014042666541
ENSG00000164171	13519.008342949	12094.4054620203	13632.6399690341	2233.41208493648	2418.30760440691	1864.16610428615	2.59076971280383	3.26231625310283e-114	9.78860756418294e-112	ITGA2	5	52989326	53094779	+	7910	protein_coding	integrin subunit alpha 2 [Source:HGNC Symbol;Acc:HGNC:6137]	-	11773	11372	12606	2607	2486	2149	160.032441561237	143.317437384956	158.434323245632	32.5611833263353	35.194219264895	27.4356487852746
ENSG00000181449	55.1186953590039	55.3032961682252	41.0947420929159	1112.85090077963	949.424063516147	857.915438408096	-4.26977172530396	9.75470764280493e-114	2.8781264900096e-111	SOX2	3	181711924	181714436	+	2513	protein_coding	SRY-box 2 [Source:HGNC Symbol;Acc:HGNC:11195]	HMG	48	52	38	1299	976	989	1.11826442154594	1.12317624562211	0.818536311428692	27.8067788269541	23.6811294569813	21.6400118334271
ENSG00000134215	52.8220830523788	31.9057477893607	43.2576232557009	1168.53628072626	868.684107294999	1031.406932525	-4.58947385613739	1.91307584654618e-113	5.55199700186999e-111	VAV3	1	107571160	107965144	-	7271	protein_coding	vav guanine nucleotide exchange factor 3 [Source:HGNC Symbol;Acc:HGNC:12659]	-	46	30	40	1364	893	1189	1.63020998035042	0.985707966537654	1.31068035594514	44.4158878043983	32.9599465529715	39.5754172641009
ENSG00000088826	2411.44292195642	2545.01514866467	2463.52164441217	268.146521896861	381.326058297469	312.284689410429	2.95011730607698	3.64767414474481e-113	1.04152863523254e-110	SMOX	20	4120980	4187747	+	2946	protein_coding	spermine oxidase [Source:HGNC Symbol;Acc:HGNC:15862]	-	2100	2393	2278	313	392	360	88.9625065096535	93.9878489822347	89.2262249202728	12.1834508205346	17.2951011716466	14.3234668952288
ENSG00000187678	986.394985695508	836.994117007562	1199.31760476431	8.56698153025116	12.6460172394569	9.54203217642978	6.63027158391541	1.1517580466018e-112	3.23644011095105e-110	SPRY4	5	142310427	142326455	-	6565	protein_coding	sprouty RTK signaling antagonist 4 [Source:HGNC Symbol;Acc:HGNC:15533]	-	859	787	1109	10	13	11	21.0421940730937	17.8736762104156	25.1177357568588	0.2250795919363	0.331658043345789	0.253074551070743
ENSG00000134363	6615.39174923379	8771.95359222157	5863.57083231026	454.050021103311	634.246403086606	435.463650233432	3.80305154391848	7.06871385620716e-112	1.9552725218193e-109	FST	5	53480409	53487134	+	2969	protein_coding	follistatin [Source:HGNC Symbol;Acc:HGNC:3971]	-	5761	8248	5422	530	652	502	237.022041295359	314.616001330997	206.2535608955	20.0357216518419	27.9375153135237	19.3978013724945
ENSG00000146112	6619.98497384704	6326.90978663023	6690.87287707554	1853.89480314635	1816.16262969738	1812.98611352166	1.84051820133576	3.51613539966151e-111	9.57632999695503e-109	PPP1R18	6	30676389	30687895	-	4599	protein_coding	protein phosphatase 1 regulatory subunit 18 [Source:HGNC Symbol;Acc:HGNC:29413]	-	5765	5949	6187	2164	1867	2090	126.69540088998	121.212331040096	125.716632004582	43.6975467834409	42.7321929127554	43.1385711866458
ENSG00000057704	1937.19248063833	1531.47589388931	1992.01355092503	226.168312398631	208.172899172598	221.201654999054	3.05739145694701	8.20792843108534e-111	2.20159025781066e-108	TMCC3	12	94567124	94650562	-	6515	protein_coding	transmembrane and coiled-coil domain family 3 [Source:HGNC Symbol;Acc:HGNC:29199]	-	1687	1440	1842	264	214	255	34.998854645781	27.6976254126753	35.3329141766067	5.03246702084081	4.62382987650976	4.96863234166821
ENSG00000013588	9393.14433409692	7126.68053121687	7897.76056590959	1337.30581687221	1177.05237382637	1304.65603575913	2.67627356694025	9.83592606425727e-111	2.59888655396338e-108	GPRC5A	12	12890782	12917937	+	8440	protein_coding	G protein-coupled receptor class C group 5 member A [Source:HGNC Symbol;Acc:HGNC:9836]	-	8180	6701	7303	1561	1210	1504	213.320561054209	162.016903435577	176.088825750558	37.4042178530079	32.8635222049576	36.8370786919154
ENSG00000158292	4790.73327162009	4601.87235615212	4975.708114987	1035.74806700737	1095.33964704834	1182.34453240671	2.11646864253187	7.56799118331633e-110	1.97023746938601e-107	GPR153	1	6247346	6260975	-	4082	protein_coding	G protein-coupled receptor 153 [Source:HGNC Symbol;Acc:HGNC:23618]	-	4172	4327	4601	1209	1126	1363	59.8366206612929	57.5374949308862	61.0135191379613	15.9326244903444	16.8193989893639	18.360163585843
ENSG00000198517	4753.98747471409	4036.07709535413	4093.2526005707	867.835229014442	897.867224001438	832.759171761145	2.30990829044481	5.65258921273407e-109	1.45025778018886e-106	MAFK	7	1530714	1543043	+	4458	protein_coding	MAF bZIP transcription factor K [Source:HGNC Symbol;Acc:HGNC:6782]	TF_bZIP	4140	3795	3785	1013	923	960	107.34261287799	91.2273159570885	90.7379134550585	24.1334564946509	24.9242929031651	23.3776572178401
ENSG00000124882	5294.83967292432	6370.51430860902	8751.01718462829	279.283597886188	409.536404447026	442.403309998108	4.17437372261685	2.70980906010078e-108	6.85310711299487e-106	EREG	4	74365143	74388751	+	5717	protein_coding	epiregulin [Source:HGNC Symbol;Acc:HGNC:3443]	-	4611	5990	8092	326	421	510	124.460439176959	149.900929287137	201.949677586318	8.08522421674729	11.8349826802177	12.9289815289882
ENSG00000235750	2730.67203257732	2298.27736576028	2514.34935173762	167.912837992923	267.511903142357	165.684376881644	3.65342499437703	2.87514736061571e-106	7.16883573591265e-104	KIAA0040	1	175156987	175192999	-	4783	protein_coding	KIAA0040 [Source:HGNC Symbol;Acc:HGNC:28950]	-	2378	2161	2325	196	275	191	49.0390690121101	41.3167763381045	44.3306813944143	3.71385290759564	5.90625759311295	3.699317999881
ENSG00000049283	81.5297368851933	76.5737946944657	70.293637790514	789.018998936132	793.780774415139	849.240863702251	-3.41383414632695	2.2540117490875e-105	5.54205138806889e-103	EPN3	17	50532543	50543750	+	4642	protein_coding	epsin 3 [Source:HGNC Symbol;Acc:HGNC:18235]	-	71	72	65	921	816	979	3.44672631435687	3.24057624023921	2.9175136115545	41.0815047242341	41.2560774623479	44.6363911760015
ENSG00000251493	2262.16312202579	1874.9944450881	2321.85292824975	302.414448017866	341.442465465335	342.645700880888	2.71136800514801	6.45683738001427e-104	1.56582728956702e-101	FOXD1	5	73444827	73448527	-	2623	protein_coding	forkhead box D1 [Source:HGNC Symbol;Acc:HGNC:3802]	Fork	1970	1763	2147	353	351	395	86.1353470865934	71.4675328740284	86.7957198730747	14.1816952448766	15.9834903189722	16.2207230591578
ENSG00000107984	7686.76139027442	7599.94912342572	5834.37193661266	405.21822638088	599.226663038879	324.429093998613	3.99201104662278	1.20511023047181e-103	2.88298194730303e-101	DKK1	10	52314296	52318042	+	2206	protein_coding	dickkopf WNT signaling pathway inhibitor 1 [Source:HGNC Symbol;Acc:HGNC:2891]	-	6694	7146	5395	473	616	374	468.226520834902	463.419824807112	348.909531050636	30.3997283508039	44.8745738199985	24.5696989486363
ENSG00000114529	1351.55634244891	1194.3384922484	1222.02785697355	213.317840103254	205.254587501954	202.117590646194	2.60135087806877	2.02045014208206e-101	4.76907051537049e-99	C3orf52	3	112086335	112131004	+	6021	protein_coding	chromosome 3 open reading frame 52 [Source:HGNC Symbol;Acc:HGNC:26255]	-	1177	1123	1130	249	211	233	42.6149714532183	37.6970001378847	37.8281642124946	8.28368064052018	7.95641666328185	7.92318127029655
ENSG00000185338	831.373654998309	1194.3384922484	1120.37244232265	60.8255688647832	75.8761034367412	74.6013424702692	3.89875755740436	3.47108413540937e-101	8.08534242752001e-99	SOCS1	16	11254405	11256200	-	1796	protein_coding	suppressor of cytokine signaling 1 [Source:HGNC Symbol;Acc:HGNC:19383]	-	724	1123	1036	71	78	86	28.1642262975323	40.5023582876808	37.2623377101352	2.53779109340005	3.16011717048413	3.14206845225494
ENSG00000116584	3424.24894917812	4075.42751762767	3761.25034208319	654.517388911189	779.18921606192	660.135135114824	2.42809868380929	8.8462884235839e-100	2.03384212938579e-97	ARHGEF2	1	155946851	156007070	-	9135	protein_coding	Rho/Rac guanine nucleotide exchange factor 2 [Source:HGNC Symbol;Acc:HGNC:682]	-	2982	3832	3478	764	801	761	116.544446778908	138.85155310814	125.679546916194	27.4356696723635	32.6036172127321	27.9335758430609
ENSG00000116701	2583.68884495331	2321.67491413915	2463.52164441217	561.137290231451	488.330819554411	504.860247880194	2.24431023760632	5.98241359178365e-99	1.35777779250444e-96	NCF2	1	183555563	183590876	-	2928	protein_coding	neutrophil cytosolic factor 2 [Source:HGNC Symbol;Acc:HGNC:7661]	-	2250	2183	2278	655	502	582	87.0641469146028	78.3162461126285	81.5007553468718	23.2882251947575	20.2306516470288	21.1513332360982
ENSG00000143384	21965.9484067164	19208.3236941215	24970.4630243533	3901.40338887638	4462.09854441451	3847.17388204237	2.43760568278123	1.78783458583486e-97	4.00633362949803e-95	MCL1	1	150574551	150579738	-	4371	protein_coding	MCL1, BCL2 family apoptosis regulator [Source:HGNC Symbol;Acc:HGNC:6943]	-	19129	18061	23090	4554	4587	4435	458.608781573653	401.451595088283	511.829266582857	100.31858244923	114.532347796159	99.8623209462067
ENSG00000115009	911.75508573019	709.371125850119	1253.38963383393	10.2803778363014	16.5370994669821	9.54203217642978	6.32004437507878	3.92132833853492e-97	8.67740944713545e-95	CCL20	2	227805739	227817564	+	1594	protein_coding	C-C motif chemokine ligand 20 [Source:HGNC Symbol;Acc:HGNC:10619]	-	794	667	1159	12	17	11	68.5624877743327	53.3990087020834	92.5338398140401	0.952106592438507	1.52884800330604	0.892106455839346
ENSG00000134070	1148.30615331258	1012.47572984905	1469.67775011244	82.2430226904111	108.950302370705	82.4084597055299	3.73407341256108	3.70722395664504e-96	8.10234391413421e-94	IRAK2	3	10164865	10243743	+	3483	protein_coding	interleukin 1 receptor associated kinase 2 [Source:HGNC Symbol;Acc:HGNC:6113]	-	1000	952	1359	96	112	95	16.8090157631408	14.8361265365646	21.1209196480121	1.4826948485175	1.96069314787872	1.49976709786788
ENSG00000125538	13873.8349443226	14805.3304991897	21617.9972220365	1769.93838414989	1966.94206601398	1916.21355252122	3.15346095615198	6.44833235411305e-96	1.39213204469346e-93	IL1B	2	112829751	112836903	-	3096	protein_coding	interleukin 1 beta [Source:HGNC Symbol;Acc:HGNC:5992]	-	12082	13921	19990	2066	2022	2209	801.076306446526	855.749757447564	1225.45941452285	125.864609772089	139.625753733948	137.558902823381
ENSG00000135750	3568.9355244955	3310.75309560933	3206.47132382883	730.763524530424	803.508479983952	830.156799349391	2.09294622913912	1.19648845640653e-95	2.55198013780299e-93	KCNK1	1	233614004	233672512	+	3627	protein_coding	potassium two pore domain channel subfamily K member 1 [Source:HGNC Symbol;Acc:HGNC:6272]	-	3108	3113	2965	853	826	957	151.004441754842	140.226188174882	133.193948254842	38.079917982803	41.7963236317048	43.6695364349707
ENSG00000170961	770.513428872743	631.733806229342	573.163508138037	15.4205667544521	7.78216445505038	14.7467769999369	5.68398946533807	3.15015589884871e-95	6.63895355682365e-93	HAS2	8	121612116	121641390	-	4190	protein_coding	hyaluronan synthase 2 [Source:HGNC Symbol;Acc:HGNC:4819]	-	671	594	530	18	8	17	9.37571195153368	7.69501510793796	6.84713181653536	0.231096039262521	0.116418244699311	0.223094359080154
ENSG00000169908	5868.99274958061	5148.5241682765	4958.40506568472	1075.15618204652	1190.67116162271	984.564229113437	2.29763741358965	2.29470710801152e-94	4.7791999921327e-92	TM4SF1	3	149369022	149377865	-	3668	protein_coding	transmembrane 4 L six family member 1 [Source:HGNC Symbol;Acc:HGNC:11853]	-	5111	4841	4585	1255	1224	1135	182.344663940483	160.126627329809	151.243807155362	41.1404620373756	45.4797343871953	38.0312825307214
ENSG00000148154	2049.72648366296	1859.04157119342	1998.50219441338	437.772756195834	442.61060338099	464.957204233306	2.13425122803546	2.4195001593092e-94	4.9805129442152e-92	UGCG	9	111896766	111935369	+	4615	protein_coding	UDP-glucose ceramide glucosyltransferase [Source:HGNC Symbol;Acc:HGNC:12524]	-	1785	1748	1848	511	455	536	82.2220742697797	74.6505363792005	78.7051694717445	21.6276518360255	21.8278484074549	23.1885146201034
ENSG00000147689	10662.0226335073	9556.83498783984	13882.4527433358	1416.12204695052	1424.13609527422	1695.87935499275	2.91017719711706	4.97813272922513e-94	1.01296418052267e-91	FAM83A	8	123178960	123210079	+	6317	protein_coding	family with sequence similarity 83 member A [Source:HGNC Symbol;Acc:HGNC:28210]	-	9285	8986	12837	1653	1464	1955	291.473335479644	261.53187833122	372.590302422927	47.6790987386049	47.8638163475018	57.6396873580548
ENSG00000198113	2304.65044969835	2144.06625144504	2663.58815196978	275.000107121062	362.843417716724	361.729765233747	2.8320175679583	7.24435459394275e-93	1.45735010655192e-90	TOR4A	9	137277749	137282641	+	4148	protein_coding	torsin family 4 member A [Source:HGNC Symbol;Acc:HGNC:25981]	-	2007	2016	2463	321	373	417	28.3272479313791	26.3808530569908	32.1419710943626	4.16294146908413	5.48296112865274	5.52778315581737
ENSG00000111145	2323.02334815135	2307.84909009709	2596.53883592345	551.713610548175	472.766490644311	501.390417997856	2.24305244123572	2.17489159638028e-92	4.32607931805843e-90	ELK3	12	96194382	96269835	+	4648	protein_coding	ELK3, ETS transcription factor [Source:HGNC Symbol;Acc:HGNC:3325]	ETS	2023	2170	2401	644	486	578	87.7319683331916	87.249514734885	96.2731614666539	25.6617410907167	21.9506600380551	23.5422388107843
ENSG00000206075	18494.6189052524	16608.0052492886	17991.9269526274	5159.03627751725	4824.94196213124	5304.50243262437	1.79600339515869	5.00486051500052e-92	9.84456063300602e-90	SERPINB5	18	63476761	63505085	+	3939	protein_coding	serpin family B member 5 [Source:HGNC Symbol;Acc:HGNC:8949]	-	16106	15616	16637	6022	4960	6115	931.757594318215	837.580084987046	889.900285652953	320.106327402228	298.845173991967	332.253557556257
ENSG00000100558	11012.2560102677	11389.2884358755	10610.013544042	1757.94461000754	2399.82496382616	1915.34609505063	2.44293219686067	2.29522977468179e-91	4.46510469243864e-89	PLEK2	14	67386983	67412200	-	1603	protein_coding	pleckstrin 2 [Source:HGNC Symbol;Acc:HGNC:19238]	-	9590	10709	9811	2052	2467	2208	756.676873652234	783.397295855915	715.741522036309	148.767296649779	202.726408782128	163.624696758937
ENSG00000130340	2445.8921065558	2332.31016340227	2326.17869057532	591.12172558733	636.191944200369	627.171751232612	1.93799081231469	4.92472516079931e-90	9.47634886104675e-88	SNX9	6	157700387	157945077	+	4637	protein_coding	sorting nexin 9 [Source:HGNC Symbol;Acc:HGNC:14973]	-	2130	2193	2151	690	654	723	70.693060120993	67.4803156965119	66.0067989256515	21.0418795386707	22.6060274390401	22.5368600295667
ENSG00000067798	564.96662742979	738.086298860544	726.728070695775	28.2710390498288	46.6929867303023	30.3610114704584	4.27994247675645	1.91655548545337e-89	3.64825610311624e-87	NAV3	12	77324641	78213008	+	13265	protein_coding	neuron navigator 3 [Source:HGNC Symbol;Acc:HGNC:15998]	-	492	694	672	33	48	35	10.7199607503854	14.019381654135	13.5378110631779	0.660663469148343	1.08922764113907	0.716232574248661
ENSG00000059804	3192.29110620898	1754.81612841484	3184.84251220098	128.504722953767	174.125929681752	116.239301058326	4.28147380872243	5.97442532902097e-89	1.12516225106019e-86	SLC2A3	12	7919230	7936275	-	6159	protein_coding	solute carrier family 2 member 3 [Source:HGNC Symbol;Acc:HGNC:11007]	-	2780	1650	2945	150	179	134	112.869160395558	62.1091718721298	110.552070508373	5.59577210188374	7.56890150025402	5.10967442478352
ENSG00000135318	2986.74430476603	3431.9949372089	3552.53230987444	477.18087123499	644.9468792123	514.402280056624	2.60860486334031	1.10926420936952e-87	2.06708466299669e-85	NT5E	6	85449584	85495791	+	4533	protein_coding	5'-nucleotidase ecto [Source:HGNC Symbol;Acc:HGNC:8021]	-	2601	3227	3285	557	663	593	77.1807555751414	88.7787314148352	90.1270447193386	15.1866551025525	20.489507807105	16.5265156428158
ENSG00000132334	2482.6379034618	2604.57254453814	2296.97979487772	254.439351448459	365.761729387368	226.406399822561	3.12751686486279	1.44199627586346e-87	2.65913125745945e-85	PTPRE	10	127907061	128085855	+	11235	protein_coding	protein tyrosine phosphatase, receptor type E [Source:HGNC Symbol;Acc:HGNC:9669]	-	2162	2449	2124	297	376	261	53.3625732353829	56.0416812001655	48.4715234569708	6.73559218988801	9.6653646410773	6.0503362797953
ENSG00000117143	2867.32046482152	2854.50090222147	3141.58488894528	810.43645276176	780.161986618801	809.337820055362	1.88466473114221	1.1441875662971e-86	2.08820128723274e-84	UAP1	1	162561506	162599842	+	3437	protein_coding	UDP-N-acetylglucosamine pyrophosphorylase 1 [Source:HGNC Symbol;Acc:HGNC:12457]	-	2497	2684	2905	946	802	933	95.299131259348	94.9716988477407	102.510327069786	33.1741494519203	31.8782220601916	33.4433654851321
ENSG00000133056	65.4534507388172	55.3032961682252	81.1080436044392	835.280699199488	772.37982216375	1038.34659228968	-3.71305211929697	1.24673006480446e-86	2.25212880992177e-84	PIK3C2B	1	204422628	204494724	-	9414	protein_coding	phosphatidylinositol-4-phosphate 3-kinase catalytic subunit type 2 beta [Source:HGNC Symbol;Acc:HGNC:8972]	-	57	52	75	975	794	1197	1.39104239619513	1.17654935608518	1.69230196020845	21.8629311842252	20.1806586890554	27.4357977922511
ENSG00000108179	6600.46376924072	6768.27263104972	5230.92809219563	766.744846957479	984.443803563873	670.544624761838	2.94200259891648	1.7266956106674e-86	3.08764569652979e-84	PPIF	10	79347469	79355337	+	2674	protein_coding	peptidylprolyl isomerase F [Source:HGNC Symbol;Acc:HGNC:9259]	-	5748	6364	4837	895	1012	773	340.953667009682	349.985517204437	265.28077448276	48.7797873486669	62.5184846293814	43.0641651346289
ENSG00000102554	17356.6475073197	16873.8864808666	16768.8176550725	3573.28799626776	3737.38447953795	4554.15172056876	2.10371467633693	6.55639086184626e-85	1.16067787427264e-82	KLF5	13	73054976	73077542	+	3893	protein_coding	Kruppel like factor 5 [Source:HGNC Symbol;Acc:HGNC:6349]	zf-C2H2	15115	15866	15506	4171	3842	5250	526.737973669132	512.619618460055	499.617152649098	133.556468889254	139.441858244391	171.831868482692
ENSG00000135046	17256.7448719815	17234.4214308863	18804.0888292532	5450.31364954579	5879.42524579056	5612.44983468188	1.65347032394854	2.09416802407052e-84	3.67059965644756e-82	ANXA1	9	73151757	73170393	+	4561	protein_coding	annexin A1 [Source:HGNC Symbol;Acc:HGNC:533]	-	15028	16205	17388	6362	6044	6470	791.210711329657	791.00877792179	846.43124478857	307.767599794783	331.409345698454	319.928687505905
ENSG00000171488	4129.30892731204	3449.01133602989	4446.88367068605	768.458243263529	738.332852672905	850.97577864342	2.3501740684848	3.18557088214756e-84	5.5288393457508e-82	LRRC8C	1	89633072	89769903	+	11724	protein_coding	leucine rich repeat containing 8 VRAC subunit C [Source:HGNC Symbol;Acc:HGNC:25075]	-	3596	3243	4112	897	759	981	67.0907277384507	56.095892770508	70.9327845304643	15.3770676093307	14.748026847323	17.1897578566242
ENSG00000177606	9382.80957871711	7508.48597976288	10920.3869909017	1419.54883956262	1450.40090031002	1636.02478952242	2.62569181911038	2.45412075099797e-83	4.21799025775894e-81	JUN	1	58780788	58784327	-	3540	protein_coding	Jun proto-oncogene, AP-1 transcription factor subunit [Source:HGNC Symbol;Acc:HGNC:6204]	TF_bZIP	8171	7060	10098	1657	1491	1886	135.13495687841	108.252639347313	154.411252733897	25.1798574116919	25.6814454776681	29.2949065725069
ENSG00000137936	4418.68207794682	3913.77172882825	3334.08131243315	669.937955665641	629.3825503022	501.390417997856	2.69586390615126	9.42068638101917e-83	1.60360010579983e-80	BCAR3	1	93561786	93847150	-	6866	protein_coding	BCAR3, NSP family adaptor protein [Source:HGNC Symbol;Acc:HGNC:973]	-	3848	3680	3083	782	647	578	129.921710336113	115.195570616116	96.2434701809384	24.2600493504675	22.7509884733783	18.3287326381538
ENSG00000123908	2854.68909713508	2393.99460912836	2460.27732266799	435.202661736759	546.697052967289	502.25787546844	2.37776022823544	9.66628447057722e-83	1.62973556173932e-80	AGO2	8	140520156	140635619	-	15833	protein_coding	argonaute 2, RISC catalytic component [Source:HGNC Symbol;Acc:HGNC:3263]	-	2486	2251	2275	508	562	579	60.9229232025562	51.144201216425	51.5480324586502	11.4388293914483	14.3438339395691	13.3265000387079
ENSG00000059728	4698.86877935509	3313.94367038826	5179.01894428879	425.778982053483	353.115712147911	521.3419398213	3.34180922189569	1.39393466515062e-82	2.32800239407183e-80	MXD1	2	69897688	69942945	+	6351	protein_coding	MAX dimerization protein 1 [Source:HGNC Symbol;Acc:HGNC:6761]	bHLH	4092	3116	4789	497	363	601	101.944434632832	71.9725088114065	110.312268798663	11.3768634761572	9.4185456191655	14.0624276368474
ENSG00000145911	1383.70891474166	1146.47987056436	1592.96197639119	145.63868601427	178.017011909277	184.768441234504	3.02052774735245	2.14248776905086e-82	3.54471597901938e-80	N4BP3	5	178113443	178126087	+	6080	protein_coding	NEDD4 binding protein 3 [Source:HGNC Symbol;Acc:HGNC:29852]	-	1205	1078	1473	170	183	213	11.6032386995294	9.62392514504594	13.1143270371525	1.50410918098221	1.83523884638345	1.9263256835165
ENSG00000175505	775.106653485993	1119.89174740656	1378.83674127547	47.9750965694065	43.7746750596584	68.5291401761775	4.34911771439239	4.39877492954708e-82	7.21032523868259e-80	CLCF1	11	67364168	67374177	-	1975	protein_coding	cardiotrophin like cytokine factor 1 [Source:HGNC Symbol;Acc:HGNC:17412]	-	675	1053	1275	56	45	79	28.1069817101979	40.6518304276523	49.0875895043963	2.1425784199683	1.95151671746578	3.08955166091213
ENSG00000152518	5042.21231919555	4982.61427977183	6409.69832591348	975.779196295607	1042.81003697675	1145.91131864216	2.37669474669882	2.36790704500997e-81	3.845785175946e-79	ZFP36L2	2	43222402	43226609	-	3696	protein_coding	ZFP36 ring finger protein like 2 [Source:HGNC Symbol;Acc:HGNC:1108]	Others	4391	4685	5927	1139	1072	1321	69.5548203885712	68.8041584774004	86.8060124453643	16.5777574665832	17.6851157112758	19.6528050446438
ENSG00000144655	2043.9849528964	1727.16448033073	2424.58978348204	330.685487067695	266.539132585476	265.441985998865	2.84348468768641	7.03654050997413e-80	1.1324352422552e-77	CSRNP1	3	39141855	39154562	-	3214	protein_coding	cysteine and serine rich nuclear protein 1 [Source:HGNC Symbol;Acc:HGNC:14300]	-	1780	1624	2242	386	274	306	36.2979893372953	30.7036415489331	42.2716556205496	7.23249483611682	5.81918887188659	5.86059789683916
ENSG00000124145	27558.1993733487	22941.2961854767	31124.9413730582	5413.47562896571	5661.52464104915	6066.13009179759	2.25152932475969	1.03289443495989e-79	1.64732704343198e-77	SDC4	20	45325288	45348424	-	2613	protein_coding	syndecan 4 [Source:HGNC Symbol;Acc:HGNC:10661]	-	23999	21571	28781	6319	5820	6993	537.711710627848	448.092756911539	596.229296479172	130.089716037302	135.809033275376	147.155944131584
ENSG00000033867	2901.76964942089	2537.57047418049	3035.60371196881	699.065692868495	702.340342068297	647.123273056056	2.04875233523666	2.84144191709589e-79	4.49125413020969e-77	SLC4A7	3	27372721	27484420	-	9616	protein_coding	solute carrier family 4 member 7 [Source:HGNC Symbol;Acc:HGNC:11033]	-	2527	2386	2807	816	722	746	37.4829595664886	32.8125791054675	38.4965781739041	11.1213383171484	11.1536022770288	10.392628235163
ENSG00000160888	2782.34580947639	3296.92727156727	3472.50570685139	732.476920836474	698.449259840772	638.448698350211	2.20676204194979	8.6287793834647e-79	1.35181664978297e-76	IER2	19	13150415	13154908	+	3072	protein_coding	immediate early response 2 [Source:HGNC Symbol;Acc:HGNC:28871]	-	2423	3100	3211	855	718	736	67.4543404712394	80.0128013668193	82.6509547919237	21.8706082806577	20.8175805824003	19.2438619424839
ENSG00000162783	2923.58746633383	2950.21814558955	3177.27242813123	817.290037985961	782.107527732563	681.821571879437	1.98847997542894	3.33512126070439e-78	5.17909225247806e-76	IER5	1	181088712	181092899	+	4188	protein_coding	immediate early response 5 [Source:HGNC Symbol;Acc:HGNC:5393]	-	2546	2774	2938	954	804	786	35.5915978140133	35.9531410493302	37.9744909221991	12.2539392165778	11.7056210008731	10.3197592074419
ENSG00000133101	868.119451904312	975.252357428125	862.989583951233	83.0997208434362	131.324025178975	106.697268881897	3.08035170317196	7.04953197954122e-78	1.08519882290277e-75	CCNA1	13	36431520	36442882	+	2400	protein_coding	cyclin A1 [Source:HGNC Symbol;Acc:HGNC:1577]	-	756	917	798	97	135	123	24.9777800444034	28.0894136038455	24.3773232296988	2.94470664777609	4.64531462430625	3.81676204485258
ENSG00000164086	7005.81584136006	6485.37500065072	7118.04190672558	2253.11614245605	2276.28310310224	2310.03924416659	1.59130783102949	1.01852798408298e-77	1.55439662950181e-75	DUSP7	3	52048919	52056550	-	5648	protein_coding	dual specificity phosphatase 7 [Source:HGNC Symbol;Acc:HGNC:3073]	-	6101	6098	6582	2630	2340	2663	111.621230440726	103.436661888248	111.340903639661	44.2119622198125	44.5872782022995	45.7588265769409
ENSG00000114019	5191.49211912618	4954.96263168772	5793.27719451974	770.171639569579	1113.82228762909	905.625599290245	2.51535254444856	3.46830382831737e-77	5.24781048484636e-75	AMOTL2	3	134355874	134375479	-	5984	protein_coding	angiomotin like 2 [Source:HGNC Symbol;Acc:HGNC:17812]	-	4521	4659	5357	899	1145	1044	142.45724994809	136.108126361597	156.071203303962	26.0284317562031	37.5755079290353	30.896442746339
ENSG00000163577	1419.30640549435	1509.14187043676	1579.98468941448	331.54218522072	372.571123285537	359.127392821994	2.08512788187244	4.51638413906847e-77	6.7757244418584e-75	EIF5A2	3	170888415	170908693	-	5593	protein_coding	eukaryotic translation initiation factor 5A2 [Source:HGNC Symbol;Acc:HGNC:3301]	-	1236	1419	1461	387	383	414	46.9582161921689	49.9823661402113	51.320918365659	13.509595520418	15.1544862545517	14.7724113800046
ENSG00000116717	1984.27303292414	2160.01912533972	2734.96323034169	278.426899733163	373.543893842418	288.863337704647	2.87211116151018	5.43817967295828e-77	8.09009199583029e-75	GADD45A	1	67685061	67688338	+	2069	protein_coding	growth arrest and DNA damage inducible alpha [Source:HGNC Symbol;Acc:HGNC:4095]	-	1728	2031	2529	325	384	333	109.725754542753	119.568300716657	148.478903051682	18.9621011970196	25.3948344619582	19.859440244594
ENSG00000173848	11602.4853730703	10807.5403011828	12067.7954477592	3288.86420946342	3592.44166656263	3693.63390974891	1.70506786732056	6.04941939687123e-77	8.92440596523428e-75	NET1	10	5412551	5458463	+	4175	protein_coding	neuroepithelial cell transforming 1 [Source:HGNC Symbol;Acc:HGNC:14592]	-	10104	10162	11159	3839	3693	4258	392.012446937117	365.533349150402	400.297501921313	136.855700644788	149.222788308183	155.156547859362
ENSG00000120889	5309.76765291738	4908.16753492999	5594.29212754352	1549.76695882243	1649.81886447068	1567.49564934624	1.7300377525537	6.24293954427682e-77	9.1337817150688e-75	TNFRSF10B	8	23020133	23069179	-	5158	protein_coding	TNF receptor superfamily member 10b [Source:HGNC Symbol;Acc:HGNC:11905]	-	4624	4615	5173	1809	1696	1807	165.879772058555	153.493011085044	171.580988711926	59.6283006453745	63.3651950989609	60.8823894800441
ENSG00000077150	3459.84643993081	4163.70008651157	3805.58940592029	836.137397352513	923.159258480352	980.226941760514	2.06095234604895	6.67822635649423e-77	9.69054435975553e-75	NFKB2	10	102394110	102402529	+	4484	protein_coding	nuclear factor kappa B subunit 2 [Source:HGNC Symbol;Acc:HGNC:7795]	RHD	3013	3915	3519	976	949	1130	111.786122391507	134.667197512032	120.714408318872	33.2718415294227	36.6694415858934	39.3754142226499
ENSG00000085063	6423.62462163058	6132.28472511513	6750.35210905213	2176.87000683682	2153.71401293519	2162.57147416722	1.57204236581656	1.98600147823294e-76	2.85838895684209e-74	CD59	11	33703010	33736491	-	10358	protein_coding	CD59 molecule (CD59 blood group) [Source:HGNC Symbol;Acc:HGNC:1689]	-	5594	5766	6242	2541	2214	2493	204.05309398473	195.000918112413	210.521070460271	85.1654897840018	84.1100057532954	85.4084681624626
ENSG00000101187	813.000756545308	617.907982187285	590.466557440317	62.5389651708335	64.2028567541657	58.1196505291632	3.45126208040003	3.50686646083253e-76	5.00661749646116e-74	SLCO4A1	20	62642445	62685785	+	4051	protein_coding	solute carrier organic anion transporter family member 4A1 [Source:HGNC Symbol;Acc:HGNC:10953]	-	708	581	546	73	66	67	29.2935885140197	22.2872634812353	20.8873356116549	2.77523932191705	2.84401955734519	2.6035867563738
ENSG00000164283	1717.86600535562	2134.49452710823	2114.21633662238	2.57009445907535	1.9455411137626	2.60237241175358	9.70154652506323	6.44117746989859e-76	9.12225317996919e-74	ESM1	5	54977864	55022671	-	2695	protein_coding	endothelial cell specific molecule 1 [Source:HGNC Symbol;Acc:HGNC:3466]	-	1496	2007	1955	3	2	3	72.086024400755	89.6619437137298	87.0998337115592	0.13282474684636	0.100368815903316	0.135768389912251
ENSG00000185650	11747.1719483877	8756.00071832689	11524.9122759001	2327.64888176924	2225.69903414441	2265.79891316678	2.23158317668869	8.10390625669373e-76	1.13859882906547e-73	ZFP36L1	14	68787660	68796253	-	5160	protein_coding	ZFP36 ring finger protein like 1 [Source:HGNC Symbol;Acc:HGNC:1107]	Others	10230	8233	10657	2717	2288	2612	319.425895182875	238.338333393946	307.666730054183	77.9511248312168	74.4046076549187	76.5994394413725
ENSG00000174684	127.461983017697	101.034867999642	97.329652325327	830.997208434362	762.652116594937	932.516780878365	-2.95761173250745	1.0367556188983e-75	1.44517202530366e-73	B4GAT1	11	66345372	66347692	-	2072	protein_coding	beta-1,4-glucuronyltransferase 1 [Source:HGNC Symbol;Acc:HGNC:15685]	-	111	95	90	970	784	1075	3.13638224480462	2.48869060920881	2.35125428718537	25.1834950765407	23.0712643042621	28.5280708291728
ENSG00000058085	82632.1107923734	89041.4974056215	96474.2328254455	22258.7314118986	22602.323889137	26493.018609122	1.90995268339768	3.49527920964447e-75	4.83413498815126e-73	LAMC2	1	183186238	183244900	+	6543	protein_coding	laminin subunit gamma 2 [Source:HGNC Symbol;Acc:HGNC:6493]	-	71960	83723	89209	25982	23235	30541	1601.27552449308	1727.27301649788	1835.41664157201	531.23386236703	538.476694522795	638.287141963348
ENSG00000071054	6609.65021846722	6446.02457837717	7063.96987765596	2141.74538256279	2291.84743201234	2120.06605810858	1.61844092780445	8.78793768539168e-75	1.20599116933712e-72	MAP4K4	2	101696850	101894689	+	11961	protein_coding	mitogen-activated protein kinase kinase kinase kinase 4 [Source:HGNC Symbol;Acc:HGNC:6866]	-	5756	6061	6532	2500	2356	2444	90.3942155991901	88.2481145164982	94.8455838819447	36.0743176453699	38.5340330305629	36.0478185898455
ENSG00000104081	36.7457969060026	29.7786979367366	21.6288116278505	478.89426754104	496.112984009462	593.340909879816	-4.15810179764818	1.88107404817692e-74	2.56158875960585e-72	BMF	15	40087890	40108892	-	5447	protein_coding	Bcl2 modifying factor [Source:HGNC Symbol;Acc:HGNC:24132]	-	32	28	20	559	510	684	1.34298613684346	1.08948405496214	0.776073099649237	21.5561710123882	22.2915902417525	26.9609744612843
ENSG00000149212	784.293102712493	607.272732924165	888.944157904654	4392.29143055977	4016.56962936288	4014.59317386518	-2.44594058784175	3.43043222981937e-74	4.63579708125895e-72	SESN3	11	95165513	95232541	-	10573	protein_coding	sestrin 3 [Source:HGNC Symbol;Acc:HGNC:23060]	-	683	571	822	5127	4129	4628	16.3746038901566	12.6919251866126	18.2210332235214	112.941012783751	103.096591247076	104.208076964835
ENSG00000184557	1487.05646853979	1591.03328976279	2099.07616848289	164.486045380822	220.818916412055	134.455907940601	3.31943742981864	5.96054165224966e-74	7.9938991568012e-72	SOCS3	17	78356778	78360077	-	2734	protein_coding	suppressor of cytokine signaling 3 [Source:HGNC Symbol;Acc:HGNC:19391]	-	1295	1496	1941	192	227	155	48.9772696798517	52.4563045399962	67.8736838357474	6.67212681832876	8.94128593999159	5.50572395138342
ENSG00000136068	24190.2174256829	25018.360366564	27116.0411378361	8965.34617140784	8462.13107431041	8384.84391067002	1.56407651928777	1.07305280783328e-73	1.42828976368967e-71	FLNB	3	58008400	58172251	+	13952	protein_coding	filamin B [Source:HGNC Symbol;Acc:HGNC:3755]	-	21066	23524	25074	10465	8699	9666	299.933332414643	310.523962600374	330.078591638423	136.905263905058	128.991563763944	129.255007062545
ENSG00000196878	169570.369659669	183326.172697961	206312.90835574	39354.9997536678	36700.6875700176	47788.2320545015	2.17485475881887	7.39019282940402e-73	9.76332713872681e-71	LAMB3	1	209614870	209652466	-	4688	protein_coding	laminin subunit beta 3 [Source:HGNC Symbol;Acc:HGNC:6490]	-	147670	172376	190776	45938	37728	55090	3107.64146909378	3363.23123554644	3712.04690355612	888.27814678446	826.897617537088	1088.85321463252
ENSG00000180739	91.8644922650066	61.6844457260973	65.9678754649439	757.321167274202	624.518697517793	755.555456879122	-3.28819646785974	1.39402724227596e-72	1.82803439037121e-70	S1PR5	19	10512742	10517931	-	2806	protein_coding	sphingosine-1-phosphate receptor 5 [Source:HGNC Symbol;Acc:HGNC:14299]	-	80	58	61	884	642	871	2.75671815905919	1.85298400081954	1.94349442067839	27.9893560129098	23.0402258590534	28.1889219443767
ENSG00000225190	2084.17566826234	2021.76088491916	2038.51549592491	633.099935085561	608.954368607692	639.316155820795	1.70710159245654	3.76742314718141e-72	4.90402146871709e-70	PLEKHM1	17	45435900	45490749	-	9233	protein_coding	pleckstrin homology and RUN domain containing M1 [Source:HGNC Symbol;Acc:HGNC:29017]	-	1815	1901	1885	739	626	737	64.7535834576359	62.8797187676033	62.1798422001871	24.2253397973073	23.2600602339741	24.6952028415345
ENSG00000115963	3036.12146935847	2329.11958862333	2534.89672278407	479.750965694065	547.669823524171	424.186703115833	2.4450277088668	7.52592112337707e-72	9.72491836840469e-70	RND3	2	150468195	150539011	-	3594	protein_coding	Rho family GTPase 3 [Source:HGNC Symbol;Acc:HGNC:671]	-	2644	2190	2344	560	563	489	126.673568110952	97.2769541183101	103.83248392312	24.6519251921067	28.0919749077674	22.003478543512
ENSG00000132003	860.081308831124	724.260474818488	918.143053602252	134.501610024943	113.814155155112	126.648790705341	2.73638852129663	9.95311623431992e-72	1.27681171518961e-69	ZSWIM4	19	13795460	13832230	+	4713	protein_coding	zinc finger SWIM-type containing 4 [Source:HGNC Symbol;Acc:HGNC:25704]	-	749	681	849	157	117	146	16.4852652726924	13.8964071535145	17.2771815025389	3.17506072489691	2.68194154600298	3.01803943440277
ENSG00000169252	1036.92045644126	1135.84462130124	1188.50319895038	239.875482847032	214.009522513886	249.827751528343	2.25468452984624	1.70765482694297e-71	2.17486427347996e-69	ADRB2	5	148825245	148828687	+	3443	protein_coding	adrenoceptor beta 2 [Source:HGNC Symbol;Acc:HGNC:286]	-	903	1068	1099	280	220	288	15.3548821139781	16.8372548247573	17.2785586615995	4.37476801985977	3.89610579305203	4.59948446104122
ENSG00000196428	2904.06626172752	2432.2815064756	3144.82921068946	590.265027434305	625.491468074674	661.870050055993	2.1753199517858	2.00348031130959e-71	2.53340085365097e-69	TSC22D2	3	150408335	150466431	+	11676	protein_coding	TSC22 domain family member 2 [Source:HGNC Symbol;Acc:HGNC:29095]	TSC22	2529	2287	2908	689	643	763	55.4125497802158	46.4586692286316	58.9121388552222	13.8712879804425	14.6730231250722	15.7015228326101
ENSG00000073712	1740.83212842187	1481.49022235265	1617.83510976321	409.501717146005	368.680041058012	370.404339939592	2.07441923279078	2.39705283578807e-71	3.00957633701817e-69	FERMT2	14	52857268	52952435	-	8510	protein_coding	fermitin family member 2 [Source:HGNC Symbol;Acc:HGNC:15767]	-	1516	1393	1496	478	379	427	41.5521702645027	35.3986681973041	37.912042910112	12.038175441005	10.8188984530052	10.9920910624883
ENSG00000128016	2597.46851879306	2828.97630398998	4628.56568836	344.392657516097	349.224629920386	337.440956057381	3.28588060167706	5.11502579745571e-70	6.37685223185623e-68	ZFP36	19	39406813	39409412	+	2010	protein_coding	ZFP36 ring finger protein [Source:HGNC Symbol;Acc:HGNC:12862]	-	2262	2660	4280	402	359	389	114.65853151916	125.007683449228	200.589699080768	18.7231143151998	18.9521090756657	18.5191610291996
ENSG00000127666	1825.80678376701	1592.0968146891	2082.854559762	312.694825854167	322.959824884591	385.151116939529	2.4294537117728	1.4158910708813e-69	1.75283354040641e-67	TICAM1	19	4815932	4831704	-	2676	protein_coding	toll like receptor adaptor molecule 1 [Source:HGNC Symbol;Acc:HGNC:18348]	-	1590	1497	1926	365	332	444	43.0364424529825	37.5666385020519	48.1999519635825	9.07758585416695	9.35893965766978	11.2870420129546
ENSG00000171604	89.5678799583814	89.3360938102099	72.456518953299	580.841347751029	614.79099194898	627.171751232612	-2.85899637708645	1.51831708833777e-69	1.86658107047524e-67	CXXC5	5	139647299	139683882	+	3852	protein_coding	CXXC finger protein 5 [Source:HGNC Symbol;Acc:HGNC:26943]	-	78	84	67	678	632	723	5.53523945264912	5.52665547880797	4.39610134901308	44.2089057412629	46.7098220338412	48.1879043541281
ENSG00000143322	3149.80377853641	2174.90847430809	1971.46617987857	250.155860683334	274.321297040526	173.491494116905	3.38703838770325	4.17237348840507e-69	5.09403640449896e-67	ABL2	1	179099327	179229684	-	13257	protein_coding	ABL proto-oncogene 2, non-receptor tyrosine kinase [Source:HGNC Symbol;Acc:HGNC:77]	-	2743	2045	1823	292	282	200	42.0726053497466	29.0809243880257	25.8530240846408	4.11523567253091	4.5047638712278	2.88112119017351
ENSG00000069020	3446.06676609106	3194.82887864132	4130.02158033804	689.642013185218	717.904670978398	847.505948761082	2.25572001268027	1.67806522109221e-68	2.03471154856133e-66	MAST4	5	66596361	67169595	+	14675	protein_coding	microtubule associated serine/threonine kinase family member 4 [Source:HGNC Symbol;Acc:HGNC:19037]	-	3001	3004	3819	805	738	977	74.9236466997705	69.5335073262757	88.1563607408701	18.4666047294603	19.1892763658904	22.908961775023
ENSG00000104689	1290.69611632334	1213.48194092202	1173.36303081089	208.177651185103	259.729738687307	180.431153881581	2.50671529929799	1.96844830569326e-68	2.37057417385632e-66	TNFRSF10A	8	23190452	23225126	-	2951	protein_coding	TNF receptor superfamily member 10a [Source:HGNC Symbol;Acc:HGNC:11904]	-	1124	1141	1085	243	267	208	55.6729960566785	52.3968552955937	49.6888680965141	11.0591772088701	13.7733272940419	9.6760822049137
ENSG00000196639	1538.73024543886	1388.9635537635	1861.15924057653	173.053026911073	245.138180334087	249.827751528343	2.84306659701301	4.10218529624676e-68	4.88400419327613e-66	HRH1	3	11137093	11263557	+	5546	protein_coding	histamine receptor H1 [Source:HGNC Symbol;Acc:HGNC:5182]	-	1340	1306	1721	202	252	288	26.9499740810877	24.3521901557379	32.002617953837	3.73287273771923	5.27841361272367	5.4400635518258
ENSG00000104856	1467.53526393348	1728.22800525704	1729.22348964664	208.177651185103	317.123201543303	250.695208998928	2.66877309945119	4.11069663219874e-68	4.88400419327613e-66	RELB	19	45001430	45038198	+	3035	protein_coding	RELB proto-oncogene, NF-kB subunit [Source:HGNC Symbol;Acc:HGNC:9956]	RHD	1278	1625	1599	243	326	289	53.9060049222327	63.5478635007284	62.359961687431	9.4178295827698	14.3209957821125	11.448855329452
ENSG00000197063	3355.35057997936	3101.23868512586	2925.29677266677	718.769750388072	835.609908361035	639.316155820795	2.09735043023276	9.02844781685501e-68	1.06553741134523e-65	MAFG	17	81918270	81927714	-	5220	protein_coding	MAF bZIP transcription factor G [Source:HGNC Symbol;Acc:HGNC:6781]	TF_bZIP	2922	2916	2705	839	859	737	69.7963415588018	64.5775052231758	59.7407678437149	18.4141921071639	21.3695282794884	16.5339974961069
ENSG00000181649	7044.85825057269	8829.38393824242	7989.68301532796	716.199655928997	1251.95570670623	759.892744232044	3.12984845235302	1.02752687821857e-67	1.20465618047042e-65	PHLDA2	11	2928273	2929455	-	955	protein_coding	pleckstrin homology like domain family A member 2 [Source:HGNC Symbol;Acc:HGNC:12385]	-	6135	8302	7388	836	1287	876	414.755767523124	520.357587879104	461.802029098784	51.9304882069751	90.6161774088304	55.6211424631273
ENSG00000136802	14098.9029503719	13881.1273382245	15422.4241312388	4910.59381313996	5125.52806420756	4587.11510445097	1.5696080628425	1.75694582412624e-67	2.04626394240177e-65	LRRC8A	9	128882112	128918039	+	5230	protein_coding	leucine rich repeat containing 8 VRAC subunit A [Source:HGNC Symbol;Acc:HGNC:19027]	-	12278	13052	14261	5732	5269	5288	250.986506901283	247.366626472534	269.540362628603	107.663176261854	112.176082150559	101.524795590668
ENSG00000137267	1005.91619030182	1059.27082660678	1047.91592336935	191.900386277626	239.301556992799	182.16606882275	2.3465391981735	2.54625644618463e-67	2.94616848802657e-65	TUBB2A	6	3153669	3157526	-	1727	protein_coding	tubulin beta 2A class IIa [Source:HGNC Symbol;Acc:HGNC:12412]	-	876	996	969	224	246	210	42.5258063574172	44.8279713233091	43.4933952245586	9.99159289709929	12.4374939408549	9.5747110796326
ENSG00000171867	39723.3547615421	43072.7595156369	49964.7177414973	12018.6183887893	12753.0220007138	13110.7522104145	1.80924656302757	7.93253496966006e-67	9.11880951739559e-65	PRNP	20	4686236	4701590	+	2851	protein_coding	prion protein [Source:HGNC Symbol;Acc:HGNC:9449]	-	34593	40500	46202	14029	13110	15114	1181.60730760278	1282.57054082396	1459.13945283669	440.301249282713	466.376820139542	484.866625017019
ENSG00000106089	556.928484356602	579.621084840053	560.186221161327	71.1059467010846	80.7399562211477	51.179990764487	3.06794843145366	8.55380350255178e-67	9.76954731649511e-65	STX1A	7	73699206	73719672	-	3693	protein_coding	syntaxin 1A [Source:HGNC Symbol;Acc:HGNC:11433]	-	485	545	518	83	83	59	31.3061895512288	32.615667423466	30.9150045500295	4.92271649971376	5.57976474077721	3.576830955847
ENSG00000198355	3291.04543539386	3224.60757657805	3482.23867208392	1108.5674100145	1151.76033934746	1153.71843587742	1.55025590279611	9.30800864763301e-67	1.05627998134005e-64	PIM3	22	49960513	49964080	+	2461	protein_coding	Pim-3 proto-oncogene, serine/threonine kinase [Source:HGNC Symbol;Acc:HGNC:19310]	-	2866	3032	3220	1294	1184	1330	108.533161871963	106.452719881493	112.743944253377	45.025527218481	46.6968188246681	47.3037795771241
ENSG00000130522	6224.96765710751	6289.68641420931	5435.32036207882	1546.34016621033	1836.59081139189	1659.4461412282	1.8321527465452	1.31659047569433e-66	1.48456058542781e-64	JUND	19	18279760	18281622	-	1863	protein_coding	JunD proto-oncogene, AP-1 transcription factor subunit [Source:HGNC Symbol;Acc:HGNC:6206]	TF_bZIP	5421	5914	5026	1805	1888	1913	268.508284362326	271.581947605733	230.171659956756	82.147386263418	97.3934154724762	88.9920445096149
ENSG00000020577	671.75909968786	465.823917724666	539.638850114869	48.8317947224316	35.0197400477267	50.3125332939025	3.63732339776328	1.47448973690373e-66	1.65208176027891e-64	SAMD4A	14	54567097	54793315	+	12170	protein_coding	sterile alpha motif domain containing 4A [Source:HGNC Symbol;Acc:HGNC:23023]	-	585	438	499	57	36	58	12.9781334267777	9.00890018435581	10.2354748963875	1.16190196322403	0.831779463359421	1.2084878662519
ENSG00000004660	164.207779923699	162.71931372574	152.483121976346	806.152961996634	762.652116594937	781.579180996658	-2.29404114071946	1.67773549517905e-66	1.86798436925502e-64	CAMKK1	17	3860315	3894891	-	7424	protein_coding	calcium/calmodulin dependent protein kinase kinase 1 [Source:HGNC Symbol;Acc:HGNC:1469]	-	143	153	141	941	784	901	2.49390815374793	2.47387153996814	2.27360289448178	15.0789917029735	14.2399939345937	14.7579875844295
ENSG00000116514	3668.8381598337	3217.16290209387	3924.54786987346	1046.02844484367	1030.16401973729	1001.04592105454	1.81269101453993	4.08926860764423e-66	4.52452013507037e-64	RNF19B	1	32936445	32964685	-	2610	protein_coding	ring finger protein 19B [Source:HGNC Symbol;Acc:HGNC:26886]	-	3195	3025	3629	1221	1059	1154	74.9114285463146	65.7572876942814	78.6711082035398	26.3045660549696	25.8596415479691	25.4121235055221
ENSG00000165006	4502.50842713863	3732.9724913552	4115.96285277994	1154.82911027786	1254.87401837687	1151.98352093625	1.79423771191385	1.15118910081116e-65	1.26580749389192e-63	UBAP1	9	34179005	34252523	+	2772	protein_coding	ubiquitin associated protein 1 [Source:HGNC Symbol;Acc:HGNC:12461]	-	3921	3510	3806	1348	1290	1328	99.1611616681381	82.2987380579974	88.9947998506408	31.3236899755082	33.9769035866224	31.5428383716652
ENSG00000148841	2468.85822962205	2300.40441561291	2658.18094906282	727.336731918323	704.28588318206	761.627659173213	1.75945738239255	2.06600951633936e-65	2.25768928813307e-63	ITPRIP	10	104309698	104338448	-	7279	protein_coding	inositol 1,4,5-trisphosphate receptor interacting protein [Source:HGNC Symbol;Acc:HGNC:29370]	-	2150	2163	2458	849	724	878	31.4762375822686	29.359061597381	33.2718781210086	11.4206364289539	11.039063840649	12.0724885643654
ENSG00000125731	3738.88483518577	3993.53609830165	3427.0852024329	886.682588380995	1073.93869479695	870.059842996279	1.97983521357625	2.89708148084772e-65	3.14644377027283e-63	SH2D3A	19	6752160	6767588	-	5716	protein_coding	SH2 domain containing 3A [Source:HGNC Symbol;Acc:HGNC:16885]	-	3256	3755	3169	1035	1104	1003	123.461872406886	132.007832480664	111.101976542742	36.0601122145873	43.5980294365516	35.7196609509099
ENSG00000081181	3410.46927533837	2551.39629822254	3286.49792685188	693.925503950344	615.763762505861	686.15885923236	2.21158664724903	3.80788950171739e-65	4.11043096639653e-63	ARG2	14	67619798	67651720	+	2418	protein_coding	arginase 2 [Source:HGNC Symbol;Acc:HGNC:664]	-	2970	2399	3039	810	633	791	175.460173210866	131.399480530366	165.998394501437	43.9688781059014	38.9471011438751	43.8890843091211
ENSG00000050820	6106.69212331631	5649.44440856947	5520.75416800883	1524.06601423168	1809.35323579921	1458.19600805259	1.85071597694866	4.87105114536007e-65	5.22619505613996e-63	BCAR1	16	75228187	75268053	-	9178	protein_coding	BCAR1, Cas family scaffold protein [Source:HGNC Symbol;Acc:HGNC:971]	-	5318	5312	5105	1779	1860	1681	161.069102183269	149.163741102703	142.958747473475	49.5083114221769	58.6713624055621	47.8177954962285
ENSG00000127947	4441.64820101307	3729.78191657627	4772.3972856852	1163.39609180811	1115.76782874285	1168.46521287736	1.90839093649868	2.24803661849579e-64	2.3830534285767e-62	PTPN12	7	77537275	77640071	+	5547	protein_coding	protein tyrosine phosphatase, non-receptor type 12 [Source:HGNC Symbol;Acc:HGNC:9645]	-	3868	3507	4413	1358	1147	1347	237.873069076554	199.956659294319	250.924935467918	76.7355908802829	73.4634893313761	77.8008493600626
ENSG00000075413	4115.52925347229	4192.415259522	4252.2243660354	1380.14072452346	1444.56427696873	1544.94175511104	1.52327479224336	2.24614361833713e-64	2.3830534285767e-62	MARK3	14	103385392	103503831	+	8891	protein_coding	microtubule affinity regulating kinase 3 [Source:HGNC Symbol;Acc:HGNC:6897]	-	3584	3942	3932	1611	1485	1781	143.717913712618	146.555060464818	145.783205541439	59.357650824412	62.0181319568338	67.0756290997643
ENSG00000128272	19590.1029755127	20398.4080866646	18803.0073886718	6825.3141851511	7479.6328118603	6644.72422467747	1.48877850235327	3.31329304371336e-64	3.49138254481295e-62	ATF4	22	39519695	39522685	+	2514	protein_coding	activating transcription factor 4 [Source:HGNC Symbol;Acc:HGNC:786]	TF_bZIP	17060	19180	17387	7967	7689	7660	560.174638511225	583.894405956506	527.861701125176	240.368467212902	262.944203017084	236.227860922476
ENSG00000177494	4303.85146261556	3757.43356466038	5055.73471801004	588.551631128255	868.684107294999	762.495116643798	2.56374766401942	1.47618027327288e-63	1.54632067323963e-61	ZBED2	3	111592900	111595443	-	2311	protein_coding	zinc finger BED-type containing 2 [Source:HGNC Symbol;Acc:HGNC:20710]	zf-BED	3748	3533	4675	687	893	879	94.9500932637462	82.9813979233302	109.503628916053	15.9915592552128	23.561156082003	20.9142656714892
ENSG00000198142	2935.07052786696	2164.27322504497	2996.67185103868	468.613889704738	559.343070206746	454.547714586291	2.44993518412099	2.0285388724452e-63	2.11242492111162e-61	SOWAHC	2	109614334	109618990	+	4657	protein_coding	sosondowah ankyrin repeat domain family member C [Source:HGNC Symbol;Acc:HGNC:26149]	-	2556	2035	2771	547	575	524	32.1329331466863	23.7189374852596	32.2089917326993	6.31851627498567	7.52846940202425	6.18698039664544
ENSG00000057294	4897.52574387816	4113.71441497491	4470.67536347669	1204.51760315331	1387.17081411273	1182.34453240671	1.83723367459926	5.52468812946984e-63	5.71950607929851e-61	PKP2	12	32790745	32896840	-	7043	protein_coding	plakophilin 2 [Source:HGNC Symbol;Acc:HGNC:9024]	-	4265	3868	4134	1406	1426	1363	135.044805363104	113.54986156239	121.026480274748	40.905568197254	47.0248801368106	40.5333627676642
ENSG00000197329	1701.78971920925	1291.1192605428	1691.37306929791	301.557749864841	285.994543723102	330.501296292704	2.35027978475563	6.67575532803944e-63	6.87098235885362e-61	PELI1	2	64092652	64144454	-	4125	protein_coding	pellino E3 ubiquitin protein ligase 1 [Source:HGNC Symbol;Acc:HGNC:8827]	-	1482	1214	1564	352	294	381	61.9306769595111	47.0346163862557	60.4290066863923	13.5157001501906	12.7954121087878	14.9534199895859
ENSG00000112096	4097.15635501929	3404.34328912479	5612.67661742719	654.517388911189	716.931900421516	681.821571879437	2.67533464834429	1.09739380907317e-62	1.12295737583944e-60	SOD2	6	159669057	159745186	-	16493	protein_coding	superoxide dismutase 2 [Source:HGNC Symbol;Acc:HGNC:11180]	-	3568	3201	5190	764	737	786	104.133310662998	86.6147388478793	140.050050974962	20.4878530255237	22.4017343082511	21.5449409575108
ENSG00000066697	1691.45496382943	1742.05382929909	1600.53206046093	469.470587857763	506.813460135156	431.126362880509	1.83959484617136	1.34330767608936e-62	1.36669975803505e-60	MSANTD3	9	100427156	100451711	+	3253	protein_coding	Myb/SANT DNA binding domain containing 3 [Source:HGNC Symbol;Acc:HGNC:23370]	-	1473	1638	1480	548	521	497	66.0827327227187	68.1303218508223	61.3900582963913	22.5893672912499	24.3428988502059	20.9411037268102
ENSG00000169826	1144.86123485264	968.871207870253	1020.87990883454	225.311614245605	185.799176364328	231.611144646068	2.28359462361861	2.46839559209416e-62	2.49702898096245e-60	CSGALNACT2	10	43138486	43185308	+	3730	protein_coding	chondroitin sulfate N-acetylgalactosaminyltransferase 2 [Source:HGNC Symbol;Acc:HGNC:24292]	-	997	911	944	263	191	267	15.6488376668393	13.2570410171234	13.6996668024945	3.79298335397855	3.12226397622023	3.93600934133009
ENSG00000170345	2981.00277399946	2557.77744778042	3111.30455266629	65.1090596299088	25.2920344789137	47.7101608821489	5.96354788952252	2.78049736979642e-62	2.79676959872194e-60	FOS	14	75278774	75282230	+	3238	protein_coding	Fos proto-oncogene, AP-1 transcription factor subunit [Source:HGNC Symbol;Acc:HGNC:3796]	TF_bZIP	2596	2405	2877	76	26	55	151.833068671567	130.41215096677	155.579591370067	4.08426144648447	1.58374170548738	3.02121966562975
ENSG00000260231	367.457969060026	508.364914777147	506.114192091701	38.5514168861302	40.8563633890145	31.2284689410429	3.64650268005674	3.52201317000362e-62	3.52261012138836e-60	KDM7A-DT	7	140177184	140179640	+	2457	bidirectional_promoter_lncRNA	KDM7A divergent transcript [Source:HGNC Symbol;Acc:HGNC:48959]	-	320	478	468	45	42	36	7.62501286486214	10.5598997425622	10.3106854667684	0.985238506827393	1.0422915497652	0.805658577501267
ENSG00000144136	8267.80430385059	7977.50047226649	8141.08469672291	1259.34628494692	1834.64527027813	1149.3811485245	2.52344274619451	3.81026701171933e-62	3.7895031971049e-60	SLC20A1	2	112645857	112663827	+	5577	protein_coding	solute carrier family 20 member 1 [Source:HGNC Symbol;Acc:HGNC:10946]	-	7200	7501	7528	1470	1886	1325	342.150790342322	330.480251487074	330.762103098719	64.18604954138	93.3417767671626	59.1369417505369
ENSG00000054967	1109.26374409995	864.645765091675	1002.49541895087	120.794439576541	172.18038856799	164.81691941106	2.70280847900941	7.05099958080833e-62	6.97339919436033e-60	RELT	11	73376264	73397474	+	6322	protein_coding	RELT, TNF receptor [Source:HGNC Symbol;Acc:HGNC:13764]	-	966	813	927	141	177	190	24.9142046864832	19.4402454165275	22.1055191609671	3.34139082319884	4.7543646925303	4.6023689884351
ENSG00000164251	4570.25849018408	3864.84958221789	3766.65754499016	968.068912918381	1033.08233140794	784.181553408411	2.13155531338128	8.55302599446532e-62	8.41190106555664e-60	F2RL1	5	76818933	76835315	+	2958	protein_coding	F2R like trypsin receptor 1 [Source:HGNC Symbol;Acc:HGNC:3538]	-	3980	3634	3483	1130	1062	904	132.318166708698	112.01150224602	107.063382608723	34.5185947724228	36.7714066509157	28.2268727510921
ENSG00000172939	3020.04518321209	2920.43944765282	3070.20981057337	1082.86646542375	1025.30016695289	1097.33370028942	1.49074094458965	1.8933831055917e-61	1.85185420543038e-59	OXSR1	3	38165089	38255488	+	6075	protein_coding	oxidative stress responsive 1 [Source:HGNC Symbol;Acc:HGNC:8508]	-	2630	2746	2839	1264	1054	1265	93.3750509429603	90.3892810539252	93.1947781751466	41.2344720470518	38.9731077422514	42.181649703938
ENSG00000198814	597.119199722543	699.799401513311	628.316977789056	94.2367968327627	112.841384598231	116.239301058326	2.57568652750767	1.95836985083355e-61	1.90489128952233e-59	GK	X	30653359	30731456	+	5359	protein_coding	glycerol kinase [Source:HGNC Symbol;Acc:HGNC:4289]	-	520	658	581	110	116	134	18.3839474574699	21.5676395119544	18.9916475513348	3.57327443961674	4.27112950284218	4.44936625636343
ENSG00000150630	1685.71343306287	1892.01084390909	1834.12322604172	458.333511868437	542.805970739764	474.499236409736	1.87608594302924	2.26820681691054e-61	2.19421121747362e-59	VEGFC	4	176683538	176792727	-	2420	protein_coding	vascular endothelial growth factor C [Source:HGNC Symbol;Acc:HGNC:12682]	-	1468	1779	1696	535	558	547	60.8677317235359	68.3877485486601	65.0186567961091	20.3822960502372	24.0959795035308	21.3013103818771
ENSG00000185716	544.297116670164	520.063688966579	541.801731277654	90.8100042206623	99.2225968018924	88.4806619996216	2.52951772503618	5.0030678051384e-61	4.79202461373083e-59	MOSMO	16	22007638	22087534	+	6122	protein_coding	modulator of smoothened [Source:HGNC Symbol;Acc:HGNC:27087]	-	474	489	501	106	102	102	19.5152673010065	18.6657875103652	19.0715052383739	4.0099622940325	4.37366643983752	3.94415765631158
ENSG00000178607	1146.00954100596	1223.05366525883	1482.65503708915	258.722842213585	288.912855393745	260.237241175358	2.25446868357845	5.00776452318931e-61	4.79202461373083e-59	ERN1	17	64039142	64130819	-	10864	protein_coding	endoplasmic reticulum to nucleus signaling 1 [Source:HGNC Symbol;Acc:HGNC:3449]	-	998	1150	1371	302	297	300	35.8019058205965	38.2485293061322	45.4741031362944	9.95453111934942	11.096381453061	10.1077569695701
ENSG00000185262	3449.511684551	3449.01133602989	3767.73898557155	981.776083366783	1146.89648656305	1143.3089462304	1.70520295422504	5.97744616139207e-61	5.68917899973784e-59	UBALD2	17	76265202	76271299	+	1797	protein_coding	UBA like domain containing 2 [Source:HGNC Symbol;Acc:HGNC:28438]	-	3004	3243	3484	1146	1179	1318	207.886038908594	208.071999425359	222.922869825841	72.8699169666677	84.9744818258044	85.664076656336
ENSG00000154914	1550.21330697199	1476.17259772109	1768.15535057677	328.972090761644	360.897876602961	413.777213468819	2.11904704591261	1.33884753607773e-60	1.26746619952856e-58	USP43	17	9644698	9729691	+	5068	protein_coding	ubiquitin specific peptidase 43 [Source:HGNC Symbol;Acc:HGNC:20072]	-	1350	1388	1635	384	371	477	26.2406482633056	25.0133323404122	29.3839131392342	6.85820206824231	7.51041655057405	8.70797357410297
ENSG00000184545	401.907153659404	582.811659618989	455.286484766252	16.2772649074772	28.2103461495576	36.4332137645501	4.15655254448483	1.38902302518513e-60	1.30797205398151e-58	DUSP8	11	1554044	1571920	-	4616	protein_coding	dual specificity phosphatase 8 [Source:HGNC Symbol;Acc:HGNC:3074]	-	350	548	421	19	29	42	6.42150757319237	9.32160743000806	7.14170872858819	0.320302860226492	0.554135886611302	0.723729336385892
ENSG00000183963	6959.88359522756	8601.78960401164	7641.45914811956	998.05334827426	1593.39817217157	1402.67872993518	2.53888073692139	1.63587200809525e-60	1.53226678091589e-58	SMTN	22	31064105	31104757	+	10242	protein_coding	smoothelin [Source:HGNC Symbol;Acc:HGNC:11126]	-	6061	8088	7066	1165	1638	1617	207.391060978493	256.583182682739	223.547833675029	36.6277242435907	58.3725909837235	51.965331401335
ENSG00000092820	14136.7970534312	13171.7562123744	13108.1412870588	5356.93355086605	5320.08217558382	5018.24146733148	1.3646237099813	1.85222071870857e-60	1.72578228333147e-58	EZR	6	158765741	158819412	-	3342	protein_coding	ezrin [Source:HGNC Symbol;Acc:HGNC:12691]	-	12311	12385	12121	6253	5469	5785	286.811526951084	267.510342346727	261.091542916504	133.853570442605	132.696820696957	126.579846770855
ENSG00000125398	6059.6115710305	4245.5915058376	5132.51699928891	1025.46768917106	848.255925600492	694.833433938205	2.58725549760548	4.02993252152333e-60	3.7351777711271e-58	SOX9	17	72121020	72126420	+	3935	protein_coding	SRY-box 9 [Source:HGNC Symbol;Acc:HGNC:11204]	HMG	5277	3992	4746	1197	872	801	78.6322719883518	55.1500053142874	65.3871708915082	16.3887617459691	13.5325468405758	11.2099629751804
ENSG00000145555	8892.48285125263	8222.11120531825	9153.31308090631	3352.25987278728	3370.6499795937	3279.85669628009	1.39290908203358	5.25671769616826e-60	4.84685798829514e-58	MYO10	5	16661914	16936276	-	13963	protein_coding	myosin X [Source:HGNC Symbol;Acc:HGNC:7593]	-	7744	7731	8464	3913	3465	3781	144.803158715102	134.026186457233	146.332040690298	67.2296422663593	67.4784742466562	66.4014098737077
ENSG00000065809	1349.25973014228	1438.94922530017	1472.92207185662	219.31472717443	322.959824884591	293.20062505757	2.35267856644063	9.1706271770582e-60	8.41179341530888e-58	FAM107B	10	14518557	14774897	-	7019	protein_coding	family with sequence similarity 107 member B [Source:HGNC Symbol;Acc:HGNC:23726]	-	1175	1353	1362	256	332	338	60.290374440007	64.3649160284673	64.6157374497175	12.0694739290364	17.7417935841715	16.2886370684382
ENSG00000168389	887.640656510626	1072.03312572252	824.057723021102	94.2367968327627	154.670518544126	111.902013705404	2.95261897210242	4.49660335354128e-59	4.10326645194543e-57	MFSD2A	1	39955112	39969968	+	4007	protein_coding	major facilitator superfamily domain containing 2A [Source:HGNC Symbol;Acc:HGNC:25897]	-	773	1008	762	110	159	129	30.4753568155112	36.8443698587198	27.7763617574459	3.98474240539079	6.52853525262021	4.776578808731
ENSG00000171608	1134.52647947283	1166.68684416429	1174.44447139228	350.389544587272	318.095972100184	318.356891704521	1.81586236396609	5.4192053924897e-59	4.91980477247411e-57	PIK3CD	1	9651732	9729114	+	6332	protein_coding	phosphatidylinositol-4,5-bisphosphate 3-kinase catalytic subunit delta [Source:HGNC Symbol;Acc:HGNC:8977]	-	988	1097	1086	409	327	367	18.7924796231915	19.3452820891278	19.098886676017	7.14806861317909	6.47775055270741	6.55618409181526
ENSG00000188522	5974.63691568536	5489.91566962266	7278.09511277168	1571.18441264806	1643.00947057251	1720.16816416911	1.92540550089011	5.68105124008238e-59	5.13120663791727e-57	FAM83G	17	18968789	19004804	-	7876	protein_coding	family with sequence similarity 83 member G [Source:HGNC Symbol;Acc:HGNC:32554]	-	5203	5162	6730	1834	1689	1983	93.6121104183807	86.1068112316912	111.955222573631	30.319064909364	31.6487953324755	33.5087985446764
ENSG00000136830	15096.7809976005	14771.2977015477	15049.3271306583	4917.44739836416	5820.0862418208	5249.85261197755	1.49049060819495	5.97538183766927e-59	5.36965404427711e-57	FAM129B	9	127505339	127578989	-	4629	protein_coding	family with sequence similarity 129 member B [Source:HGNC Symbol;Acc:HGNC:25282]	-	13147	13889	13916	5740	5983	6052	516.578293704026	505.966501316396	505.562664105124	207.233348317941	244.837432900231	223.3399126029
ENSG00000164023	1064.47980412076	1109.25649814344	1082.52202197392	284.423786804338	304.477184303846	317.489434233936	1.84532129073179	1.28585112714466e-58	1.14966780322434e-56	SGMS2	4	107824563	107915047	+	7635	protein_coding	sphingomyelin synthase 2 [Source:HGNC Symbol;Acc:HGNC:28395]	-	927	1043	1001	332	313	366	36.3997037988593	37.9702730120987	36.341535747307	11.9782799872311	12.8000532675893	13.4976179991233
ENSG00000184731	2116.32824055509	2451.42495514921	2871.22474359715	580.841347751029	449.41999727916	480.571438703827	2.29908668562733	1.33502353230504e-58	1.18763425087418e-56	FAM110C	2	38814	46870	-	3968	protein_coding	family with sequence similarity 110 member C [Source:HGNC Symbol;Acc:HGNC:33340]	-	1843	2305	2655	678	462	554	67.6912878966531	78.4909648151416	90.1618990275524	22.88102085103	17.6725305617968	19.1106359125544
ENSG00000182831	3148.6554723831	2908.74067346338	3059.39540475945	1111.9942026266	1036.00064307858	1106.87573246585	1.48549577961376	5.38681437471861e-58	4.76813874378217e-56	C16orf72	16	9091648	9121640	+	15875	protein_coding	chromosome 16 open reading frame 72 [Source:HGNC Symbol;Acc:HGNC:30103]	-	2742	2735	2829	1298	1065	1276	19.6827597864247	18.2019186225673	18.7759782030176	8.56113795606459	7.96191384002531	8.60254886449888
ENSG00000133816	6386.87882472458	6636.39554018702	7245.6518953299	805.296263843609	1396.89851968154	918.637461349013	2.70013384541553	8.91759026587694e-58	7.85413435208057e-56	MICAL2	11	12094008	12359144	+	20191	protein_coding	microtubule associated monooxygenase, calponin and LIM domain containing 2 [Source:HGNC Symbol;Acc:HGNC:24693]	-	5562	6240	6700	940	1436	1059	215.507445522564	224.159515969426	240.025388016929	33.465507031376	57.947547273048	38.537646321254
ENSG00000170802	1460.6454270136	1131.59052159599	1723.81628673968	212.461141950229	235.410474765274	260.237241175358	2.60765776200019	4.32175847268885e-57	3.78752921990152e-55	FOXN2	2	48314637	48379294	+	5481	protein_coding	forkhead box N2 [Source:HGNC Symbol;Acc:HGNC:5281]	Fork	1272	1064	1594	248	242	300	28.8086112265535	22.3417987441173	33.37909916002	5.16089654671117	5.70820946616091	6.38137693398006
ENSG00000137331	37579.4671733076	39748.1805959856	59167.7770891477	5368.07062685538	5892.07126303002	7994.48804890699	2.8255572050576	6.04159545518941e-57	5.26868789868069e-55	IER3	6	30743199	30744554	-	1356	protein_coding	immediate early response 3 [Source:HGNC Symbol;Acc:HGNC:5392]	-	32726	37374	54712	6266	6057	9216	1477.2320069994	1564.10772146895	2283.4392229018	259.886927381968	284.749310054185	390.711488033675
ENSG00000184792	434.059725952156	479.649741766722	415.273183254729	62.5389651708335	54.4751511853527	67.661682705593	2.8442241466423	6.62538421894441e-57	5.74946945235161e-55	OSBP2	22	30693782	30907824	+	6700	protein_coding	oxysterol binding protein 2 [Source:HGNC Symbol;Acc:HGNC:8504]	-	378	451	384	73	56	78	10.9285496885637	12.0889496606553	10.2648601980272	1.93924130395685	1.6861961071757	2.11798688263111
ENSG00000249992	416.835133652467	403.075947072257	496.381226859168	50.5451910284818	59.3390039697592	57.2521930585787	2.97956995516625	8.4812584740848e-57	7.32408384227918e-55	TMEM158	3	45224466	45226278	-	1813	protein_coding	transmembrane protein 158 (gene/pseudogene) [Source:HGNC Symbol;Acc:HGNC:30293]	-	363	379	459	59	61	66	11.7220772701578	11.3469322212347	13.7044535595947	1.75060525421609	2.05152641772593	2.00170384023964
ENSG00000081041	302.004518321209	350.963225682968	391.481490464093	2.57009445907535	9.72770556881298	7.80711723526073	5.72372746769593	8.71004428007683e-57	7.48514145098059e-55	CXCL2	4	74097035	74099293	-	1500	protein_coding	C-X-C motif chemokine ligand 2 [Source:HGNC Symbol;Acc:HGNC:4603]	-	263	330	362	3	10	9	19.5400328686474	22.7313263552313	24.8673321441541	0.204799577942039	0.773782432249546	0.628014950799687
ENSG00000049759	2019.87052367683	1948.37766500363	1623.24231267018	457.476813715412	494.167442895699	402.50026635122	2.04656239763248	1.04032778616802e-56	8.89706415388043e-55	NEDD4L	18	58044367	58401540	+	17455	protein_coding	neural precursor cell expressed, developmentally down-regulated 4-like, E3 ubiquitin protein ligase [Source:HGNC Symbol;Acc:HGNC:7728]	-	1759	1832	1501	534	508	464	55.5758583634169	53.6645021629684	43.8482348351333	15.5024328119062	16.716039004815	13.7688050902915
ENSG00000151702	784.293102712493	842.311741639122	747.275441742233	131.931515565868	156.616059657889	99.7576091172205	2.61564533670085	1.04563483459896e-56	8.89945840235833e-55	FLI1	11	128686535	128813267	+	8172	protein_coding	Fli-1 proto-oncogene, ETS transcription factor [Source:HGNC Symbol;Acc:HGNC:3749]	ETS	683	792	691	154	161	115	12.9365197993408	13.9079535435178	12.1011288262922	2.68012923351907	3.17593754819267	2.04574984152801
ENSG00000050405	8900.52099432582	8945.30815521043	9687.54472811422	3676.09177463077	3657.61729387368	3446.40853063232	1.35286508118438	2.68864059217797e-56	2.27736863173812e-54	LIMA1	12	50175788	50283546	-	6317	protein_coding	LIM domain and actin binding 1 [Source:HGNC Symbol;Acc:HGNC:24636]	-	7751	8411	8958	4291	3760	3973	243.057584654689	244.534629445057	259.724896710973	123.636931135876	122.797241181764	117.011336001155
ENSG00000123094	1723.60753612219	1595.28738946803	1770.31823173956	558.567195772375	539.88765906912	555.172781174096	1.62147567256483	3.03704858891192e-56	2.56023196045275e-54	RASSF8	12	25959029	26079892	+	7619	protein_coding	Ras association domain family member 8 [Source:HGNC Symbol;Acc:HGNC:13232]	-	1501	1500	1637	652	555	640	55.583332483512	51.4987210853955	56.0484557702559	22.1845051563882	21.4045546438973	22.2588024448168
ENSG00000143878	6067.64971410368	5057.06102461367	6417.26840998323	1547.19686436336	1789.89782466159	1578.77259646384	1.83555490874044	6.28702345893684e-56	5.27484247836772e-54	RHOB	2	20447074	20449445	+	2372	protein_coding	ras homolog family member B [Source:HGNC Symbol;Acc:HGNC:668]	-	5284	4755	5934	1806	1840	1820	130.419906094248	108.811022501751	135.419030223006	40.9578434172988	47.2985929244208	42.1900844031703
ENSG00000166016	1226.39097173784	1194.3384922484	1509.69105162396	151.635573085446	209.145669729479	245.490464175421	2.69735985569236	6.48677304114485e-56	5.41676146921638e-54	ABTB2	11	34150988	34358008	-	4973	protein_coding	ankyrin repeat and BTB domain containing 2 [Source:HGNC Symbol;Acc:HGNC:23842]	-	1068	1123	1396	177	215	283	22.8701230550201	22.2955556777468	27.6397270614286	3.48264154267787	4.79496048543226	5.69169495603241
ENSG00000171206	6139.99300176238	6071.66380431534	6982.86183405152	2068.92603955565	2090.48392673791	2311.77415910776	1.56852601215697	7.2129404364392e-56	5.99486781907432e-54	TRIM8	10	102642310	102660680	+	9542	protein_coding	tripartite motif containing 8 [Source:HGNC Symbol;Acc:HGNC:15579]	-	5347	5709	6457	2415	2149	2665	167.672417126645	165.978860956109	187.211839480102	69.5835909329155	70.1838487498966	78.4886006652597
ENSG00000147010	2503.30741422143	2637.54181725382	2878.79482766689	874.688814238643	863.820254510592	930.781865937196	1.58698127246115	1.2335926540288e-55	1.02048087636784e-53	SH3KBP1	X	19533975	19887601	-	5780	protein_coding	SH3 domain containing kinase binding protein 1 [Source:HGNC Symbol;Acc:HGNC:13867]	-	2180	2480	2662	1021	888	1073	65.9245083412101	69.5317856505872	74.4302607132346	28.3696781739173	27.9674387537204	30.4753049391618
ENSG00000141458	5717.41633734335	5453.75582212806	5122.78403405638	1577.18129971924	1764.60579018267	1353.23365411186	1.79552439635806	2.69948732289847e-55	2.22274530591961e-53	NPC1	18	23506184	23586898	-	10102	protein_coding	NPC intracellular cholesterol transporter 1 [Source:HGNC Symbol;Acc:HGNC:7897]	-	4979	5128	4737	1841	1814	1560	200.895622105537	191.830500054519	176.718824634342	68.252787989235	76.2280750996095	59.1167944497312
ENSG00000029153	3806.63489823121	4569.96660836276	4177.60496591931	1044.31504853762	1313.24025178975	1146.77877611274	1.84161983205933	3.77241361568643e-55	3.09180732585634e-53	ARNTL2	12	27332854	27425289	+	6983	protein_coding	aryl hydrocarbon receptor nuclear translocator like 2 [Source:HGNC Symbol;Acc:HGNC:18984]	bHLH	3315	4297	3863	1219	1350	1322	84.7878258228527	101.895878002253	91.3536191700148	28.6478433352178	35.9611075328557	31.756991543433
ENSG00000180730	543.148810516851	343.518551198783	370.934119417635	25.7009445907535	17.5098700238634	10.4094896470143	4.54882855315908	6.05803401935019e-55	4.94218323707634e-53	SHISA2	13	26044597	26051031	-	2860	protein_coding	shisa family member 2 [Source:HGNC Symbol;Acc:HGNC:20366]	-	473	323	343	30	18	12	9.68257493011478	6.13018447683713	6.49194645254659	0.564272963001143	0.383752797868097	0.230711319920817
ENSG00000150457	1337.77666860916	1284.73811098492	1504.283848717	322.975203690469	376.462205513062	384.283659468945	1.92967214928022	1.26072239940378e-54	1.02378755213969e-52	LATS2	13	20973032	21061547	-	5578	protein_coding	large tumor suppressor kinase 2 [Source:HGNC Symbol;Acc:HGNC:6515]	-	1165	1208	1391	377	387	443	22.7125738318408	21.8347717765568	25.073712385096	6.75336212861686	7.85779538491817	8.11151704166049
ENSG00000179820	1614.51845155749	1619.74846277321	1491.30656174029	306.697938782991	252.920344789137	389.488404292452	2.31398701517743	1.67073780241846e-54	1.35055120165361e-52	MYADM	19	53866223	53876437	+	3675	protein_coding	myeloid associated differentiation marker [Source:HGNC Symbol;Acc:HGNC:7544]	-	1406	1523	1379	358	260	449	43.3011033538377	43.4865386809902	39.2671147333176	10.1305944477926	8.33942896997828	12.987271364331
ENSG00000157168	3889.31294126972	5028.34585160325	4232.75843557033	504.595212131793	770.434281049988	397.295521527713	2.97653497078039	1.95463022665409e-54	1.57285540465715e-52	NRG1	8	31639386	32767959	+	11328	protein_coding	neuregulin 1 [Source:HGNC Symbol;Acc:HGNC:7997]	-	3387	4728	3914	589	792	458	130.200020384457	168.50570897538	139.113013994676	20.8041229392415	31.7081103635727	16.5355736341585
ENSG00000141526	3491.99901222356	4011.61602204895	3885.61600894333	1283.33383323162	1387.17081411273	1316.80044034731	1.51455994610362	2.22452424732128e-54	1.78193451358953e-52	SLC16A3	17	82228397	82261129	+	8995	protein_coding	solute carrier family 16 member 3 [Source:HGNC Symbol;Acc:HGNC:10924]	-	3041	3772	3593	1498	1426	1518	135.596179426567	155.93514656097	148.128741531622	61.3735305896557	66.221632424191	63.5712478554094
ENSG00000170006	3992.66049506785	3816.99096053385	5164.96021673069	976.635894448632	1142.03263377864	1000.17846358396	2.05702689975893	2.25404598929702e-54	1.79744937605969e-52	TMEM154	4	152618632	152680165	-	11587	protein_coding	transmembrane protein 154 [Source:HGNC Symbol;Acc:HGNC:26489]	-	3477	3589	4776	1140	1174	1153	63.257847488129	60.5374987924675	80.3387592895437	19.0569253011076	22.2447300641157	19.7013940942741
ENSG00000136997	4513.99148867176	3851.02375817584	4520.42163022074	1375.00053560531	1450.40090031002	1258.68078981815	1.6578660388968	6.17491688521238e-54	4.90199792013071e-52	MYC	8	127735434	127741434	+	3001	protein_coding	MYC proto-oncogene, bHLH transcription factor [Source:HGNC Symbol;Acc:HGNC:7553]	bHLH	3931	3621	4180	1605	1491	1451	161.958865081471	138.315707233588	159.231521863641	60.7596101821287	63.9777037233955	56.1470606431271
ENSG00000134294	18871.263323539	14160.8343938446	17591.7939375122	5103.35089757062	4795.7588454248	4855.15946286159	1.77862316335452	1.3630419301141e-53	1.0772290753933e-51	SLC38A2	12	46358189	46372867	-	6602	protein_coding	solute carrier family 38 member 2 [Source:HGNC Symbol;Acc:HGNC:13448]	-	16434	13315	16267	5957	4930	5597	679.958804575423	510.765771519188	622.29723149229	226.467132063834	212.439642692603	217.496642916778
ENSG00000118515	3393.24468303868	2782.18120723225	2445.13715452849	632.243236932536	627.437009188437	739.073764938016	2.10823343959505	2.32031317196868e-53	1.82562240370495e-51	SGK1	6	134169246	134318112	-	9992	protein_coding	serum/glucocorticoid regulated kinase 1 [Source:HGNC Symbol;Acc:HGNC:10810]	-	2955	2616	2261	738	645	852	137.960801135106	113.234106614674	97.6000112933875	31.6586830820641	31.3622535099804	37.3590435591078
ENSG00000181026	1274.61983017697	1158.17864475379	991.681013136943	176.479819523174	238.328786435918	150.937599881707	2.60065418210225	1.24779702185248e-52	9.77422596365239e-51	AEN	15	88621296	88632282	+	6018	protein_coding	apoptosis enhancing nuclease [Source:HGNC Symbol;Acc:HGNC:25722]	-	1110	1089	917	206	245	174	33.4978557280164	30.4693510588368	25.5867100558711	5.712148778037	7.7003317716545	4.93175177170943
ENSG00000153162	268.703639875144	453.061618608922	405.540218022196	4.28349076512558	5.83662334128779	6.93965976467621	6.04938599766341	1.66996420254111e-52	1.30235137786719e-50	BMP6	6	7726797	7881422	+	2780	protein_coding	bone morphogenetic protein 6 [Source:HGNC Symbol;Acc:HGNC:1073]	-	234	426	375	5	6	8	4.92795598752035	8.31767329576507	7.30185683910084	0.0967518389798123	0.131598681283304	0.158233663063199
ENSG00000181191	4246.43615494993	3920.15287838612	4239.24707905869	1614.87601845234	1455.26475309442	1596.12174587553	1.41028405194547	1.62337016573607e-51	1.26046149315902e-49	PJA1	X	69160851	69165793	-	3117	protein_coding	praja ring finger ubiquitin ligase 1 [Source:HGNC Symbol;Acc:HGNC:16648]	-	3698	3686	3920	1885	1496	1840	123.857194186136	114.459266224536	121.392395255203	58.0101443713856	52.1837455773749	57.8802083310121
ENSG00000130066	3704.43565058639	2781.11768230594	4172.19776301235	837.850793658563	721.795753205923	730.399190232171	2.21812800687213	1.852172416343e-51	1.43183442299215e-49	SAT1	X	23783173	23786226	+	2498	protein_coding	spermidine/spermine N1-acetyltransferase 1 [Source:HGNC Symbol;Acc:HGNC:10540]	-	3226	2615	3858	978	742	842	217.841703505353	163.715444109317	240.874023975388	60.6811464571795	52.1831018462031	53.4006674094309
ENSG00000110047	6365.06100781164	7315.98796810041	7465.18433335258	1995.24999839549	2427.06253941884	1972.59828810921	1.72581433632929	4.38384413471566e-51	3.37422577029875e-49	EHD1	11	64851642	64888296	-	7101	protein_coding	EH domain containing 1 [Source:HGNC Symbol;Acc:HGNC:3242]	-	5543	6879	6903	2329	2495	2274	192.593103826966	221.596276719966	221.760815625987	74.3538743852193	90.2850260384892	74.2068926157184
ENSG00000135048	3312.8632523068	3857.40490773371	3516.84477068848	861.838341943267	1141.05986322176	933.38423834895	1.86469105561919	6.07749248981376e-51	4.65756924446636e-49	CEMIP2	9	71683366	71816690	-	9625	protein_coding	cell migration inducing hyaluronidase 2 [Source:HGNC Symbol;Acc:HGNC:11869]	-	2885	3627	3252	1006	1173	1076	75.9463302563901	88.5217166776406	79.1521281358531	24.3330875034228	32.1594277386074	26.6030346025003
ENSG00000162734	3588.45672910182	3775.51348840768	3370.85029220049	1133.41165645223	1312.26748123287	1092.12895546592	1.60197636105919	6.17072694084153e-51	4.70863702731541e-49	PEA15	1	160205337	160215376	+	2806	protein_coding	proliferation and apoptosis adaptor protein 15 [Source:HGNC Symbol;Acc:HGNC:8822]	-	3125	3550	3117	1323	1349	1259	106.991597044992	112.685827301301	98.6705465786931	41.6195858078843	48.101755021664	40.4839901604135
ENSG00000101311	21576.6726207434	29864.8434557679	31504.527017127	5930.92131339288	6972.81935172514	6704.5787901478	2.08077017552788	6.33132966056457e-51	4.81045188759548e-49	FERMT1	20	6074845	6123544	-	5359	protein_coding	fermitin family member 1 [Source:HGNC Symbol;Acc:HGNC:15889]	-	18790	28081	29132	6923	7168	7729	358.681323038063	496.976494452604	514.166014784468	121.426807166295	142.504737848041	138.568087277754
ENSG00000006432	3017.74857090547	2438.66265603347	3315.69682254947	600.545405270606	750.978869912362	554.305323703512	2.2033760902145	8.32537959661241e-51	6.29846987174485e-49	MAP3K9	14	70722526	70809534	-	12386	protein_coding	mitogen-activated protein kinase kinase kinase 9 [Source:HGNC Symbol;Acc:HGNC:6861]	-	2628	2293	3066	701	772	639	28.9425070355785	23.4129499795048	31.220080627509	7.09360604842282	8.85477256781339	6.60951476059836
ENSG00000109220	725.729488893552	752.975647828912	738.623917091093	180.763310288299	160.507141885414	199.515218234441	2.03376104309886	8.39659746032664e-51	6.32531765277288e-49	CHIC2	4	54009789	54064690	-	1318	protein_coding	cysteine rich hydrophobic domain 2 [Source:HGNC Symbol;Acc:HGNC:1935]	-	632	708	683	211	165	230	51.1062801142381	53.0801017030343	51.0656635531283	15.6775396985575	13.8960209725257	17.4679910501742
ENSG00000173812	20478.8919381766	20253.7686966862	19833.6202627389	8942.21532127616	8844.42990316476	8137.61853155343	1.22423148900945	8.67603332746118e-51	6.50812788118836e-49	EIF1	17	41688885	41692668	+	3623	protein_coding	eukaryotic translation initiation factor 1 [Source:HGNC Symbol;Acc:HGNC:3249]	-	17834	19044	18340	10438	9092	9381	791.58895461596	783.701056213181	752.664404979377	425.702810137098	420.300313928897	391.073178647129
ENSG00000117318	196.360352216452	155.274639241555	235.75404674357	1732.24366541678	1143.00540433552	2038.52505587364	-3.06508269137082	9.20716155651316e-51	6.87740004366888e-49	ID3	1	23557918	23559794	-	1797	protein_coding	inhibitor of DNA binding 3, HLH protein [Source:HGNC Symbol;Acc:HGNC:5362]	bHLH	171	146	218	2022	1175	2350	10.8582777932932	8.5952594311334	12.7988931851589	117.973441908842	77.7055481583357	140.149202927315
ENSG00000081320	1380.26399628172	1234.75243944826	1372.34809778711	368.3802058008	429.964586141534	378.211457174853	1.76194131180942	1.17751667175663e-50	8.75864606727214e-49	STK17B	2	196133566	196176503	-	6580	protein_coding	serine/threonine kinase 17b [Source:HGNC Symbol;Acc:HGNC:11396]	-	1202	1161	1269	430	442	436	42.0633914449668	37.6680669455301	41.0593928577274	13.8263177903727	16.1091049625097	14.3299356190707
ENSG00000182040	47.0805522858159	45.731571831417	73.5379595346915	472.040682316839	503.895148464512	669.677167291254	-3.30524602979741	1.37444534264305e-50	1.01806719250251e-48	USH1G	17	74916084	74923256	-	3558	protein_coding	USH1 protein network component sans [Source:HGNC Symbol;Acc:HGNC:16356]	-	41	43	68	551	518	772	0.917575641446408	0.892211405593384	1.40707748915762	11.3304688006496	12.0736088809384	16.2268137576316
ENSG00000189280	3596.49487217501	3567.06260285053	3466.01706336304	1333.02232610708	1379.38864965768	1183.21198987729	1.44847137169724	1.89156697083896e-50	1.39526708686509e-48	GJB5	1	34755047	34758512	+	1355	protein_coding	gap junction protein beta 5 [Source:HGNC Symbol;Acc:HGNC:4287]	-	3132	3354	3205	1556	1418	1364	135.325056502035	134.357160803335	128.037026815655	61.7737999761173	63.80901175474	55.3514198932291
ENSG00000180340	143.538269164073	153.147589388931	153.564562557738	615.965972025058	631.328091415962	646.255815585472	-2.0716559050922	2.45321222136818e-50	1.80204215580419e-48	FZD2	17	44557459	44559570	+	2112	protein_coding	frizzled class receptor 2 [Source:HGNC Symbol;Acc:HGNC:4040]	-	125	144	142	719	649	745	3.4650687679344	3.70088536527319	3.6394962194488	18.3134006429572	18.736819187576	19.3961730332736
ENSG00000253276	1753.46349610831	1816.50057414094	2755.51060138815	265.576427437786	362.843417716724	345.248073292641	2.70061780289305	3.27221899019586e-50	2.3937228422908e-48	CCDC71L	7	106656765	106660996	-	4232	protein_coding	coiled-coil domain containing 71 like [Source:HGNC Symbol;Acc:HGNC:26685]	-	1527	1708	2548	310	373	398	30.7849309593357	31.9248091105384	47.495192661488	5.74247485074396	7.83172271406734	7.5359871797368
ENSG00000116871	8879.8514835662	9562.1526124714	9625.90261497484	3558.72412766633	3821.04274742974	3949.53386357135	1.30893988632518	6.6391887901453e-50	4.83677198156141e-48	MAP7D1	1	36155579	36180849	+	5271	protein_coding	MAP7 domain containing 1 [Source:HGNC Symbol;Acc:HGNC:25514]	-	7733	8991	8901	4154	3928	4553	307.982779670783	331.992075746833	327.769326213235	152.01385670198	162.929313358807	170.30759122758
ENSG00000172216	10624.128530448	12189.0591804621	13941.9319753124	1978.11603533499	2806.44305660254	2952.82522986973	2.24817977368412	1.19648656704769e-49	8.68090233460868e-48	CEBPB	20	50190734	50192689	+	1956	protein_coding	CCAAT enhancer binding protein beta [Source:HGNC Symbol;Acc:HGNC:1834]	C/EBP	9252	11461	12892	2309	2885	3404	276.925234768271	318.046570473999	356.778182232765	63.5022484098359	89.9336148173555	95.6917268409136
ENSG00000142867	2391.92171735011	2038.77728374015	2296.97979487772	758.177865427228	771.407051606869	785.049010878996	1.53916360569051	2.09633987540958e-49	1.51475529854595e-47	BCL10	1	85265776	85276904	-	4618	protein_coding	B cell CLL/lymphoma 10 [Source:HGNC Symbol;Acc:HGNC:989]	-	2083	1917	2124	885	793	905	73.3318733397413	62.5701100000127	69.1367730847473	28.6276066677128	29.0754216111741	29.9233368085314
ENSG00000115008	15060.0352006945	15292.4249154406	24437.3128177268	642.523614768837	988.334885791399	732.13410517334	4.53547796987916	4.97903131278181e-49	3.58308094838116e-47	IL1A	2	112773915	112784590	-	2124	protein_coding	interleukin 1 alpha [Source:HGNC Symbol;Acc:HGNC:5991]	-	13115	14379	22597	750	1016	844	361.50103199534	367.460977614498	575.894744508462	18.9950644324773	29.166497434955	21.8495061392681
ENSG00000148426	1724.7558422755	2118.54165321355	2143.41523231998	513.162193662044	562.26138187739	604.617856997414	1.8335928542084	8.7582204860656e-49	6.27719746011414e-47	PROSER2	10	11823339	11872277	+	3663	protein_coding	proline and serine rich 2 [Source:HGNC Symbol;Acc:HGNC:23728]	-	1502	1992	1982	599	578	697	59.2958829793226	72.9096876816059	72.3451366314625	21.7279969394421	23.764669030486	25.8431422430072
ENSG00000144476	111.38569687132	72.3196949892176	97.329652325327	896.962966217296	573.934628559966	811.072734996531	-3.02453411342728	1.06085452387206e-48	7.57270469197869e-47	ACKR3	2	236567787	236582358	+	2258	protein_coding	atypical chemokine receptor 3 [Source:HGNC Symbol;Acc:HGNC:23692]	-	97	68	90	1047	590	935	3.89502248600336	2.53156127409634	3.34142584571199	38.6298638744829	24.6740005762318	35.2620679355429
ENSG00000122861	15125.4886514333	14415.0168512332	19800.0956047157	4776.94890126805	4251.98010412815	4596.6571366274	1.85639905112665	1.72886666071808e-48	1.22916170661414e-46	PLAU	10	73909177	73917497	+	2950	protein_coding	plasminogen activator, urokinase [Source:HGNC Symbol;Acc:HGNC:9052]	-	13172	13554	18309	5576	4371	5299	606.739026488256	578.840600734373	779.768911178664	235.999582461209	209.691264591177	229.246154798372
ENSG00000109452	1527.24718390573	1507.01482058414	1375.59241953129	403.50483007483	489.303590111293	401.632808880635	1.76978861066542	2.67150891312308e-48	1.89174889156071e-46	INPP4B	4	142023160	142847432	-	14153	protein_coding	inositol polyphosphate-4-phosphatase type II B [Source:HGNC Symbol;Acc:HGNC:6075]	-	1330	1417	1272	471	503	463	45.8844528762617	45.3236693683074	40.5744004402355	14.9304564435341	18.0730406585833	15.0021270679998
ENSG00000113739	8169.04997466571	10360.8598321317	9889.77411683462	1930.14093876559	2710.1387714713	2436.68803487193	2.00598844982738	4.56302862317459e-48	3.21829863410597e-46	STC2	5	173314713	173329503	-	6128	protein_coding	stanniocalcin 2 [Source:HGNC Symbol;Acc:HGNC:11374]	-	7114	9742	9145	2253	2786	2809	274.370773872254	348.348069840497	326.105993159674	79.8405353301473	111.906270798605	101.749822095996
ENSG00000180914	304.301130627834	332.883301935663	288.744635231804	39.4081150391553	26.264805035795	25.1562666469512	3.34457930698994	7.2294247336673e-48	5.07867087540128e-46	OXTR	3	8750408	8769628	-	4514	protein_coding	oxytocin receptor [Source:HGNC Symbol;Acc:HGNC:8529]	-	265	313	267	46	27	29	9.94528045147448	10.8907250535347	9.2647457391299	1.5862339959921	1.05532019413727	1.02217932020473
ENSG00000153071	1142.56462254602	1200.71964180627	1090.09210604366	320.405109231393	361.870647159843	372.139254880761	1.70374321774846	2.48303134091122e-47	1.73743493391903e-45	DAB2	5	39371675	39462300	-	7717	protein_coding	DAB2, clathrin adaptor protein [Source:HGNC Symbol;Acc:HGNC:2662]	-	995	1129	1008	374	372	429	43.7663958628884	46.0418686214152	40.9948516079178	15.1156757361518	17.0415843020213	17.7228241211901
ENSG00000132510	4170.6479488313	3326.70596950401	4716.16237545279	1056.30882267997	904.676617899607	1104.2733600541	1.99394398971087	8.29156639597584e-47	5.77896062629765e-45	KDM6B	17	7839904	7854796	+	7258	protein_coding	lysine demethylase 6B [Source:HGNC Symbol;Acc:HGNC:29012]	-	3632	3128	4361	1233	930	1273	88.0490072512493	70.3050730977612	97.7497811316894	27.4650226538022	23.480692242226	28.9844430414532
ENSG00000022267	1495.09461161298	1578.27099064704	1629.73095615853	493.458136142467	573.934628559966	516.137194997793	1.57156745959707	1.08501033662911e-46	7.53252470170399e-45	FHL1	X	136146702	136211359	+	5997	protein_coding	four and a half LIM domains 1 [Source:HGNC Symbol;Acc:HGNC:3702]	-	1302	1484	1507	576	590	595	60.6417136656575	64.0819439965204	64.8970292296779	24.6502441880022	28.6194851552473	26.027675226018
ENSG00000138772	2613.54480493944	3034.2366147682	2605.19036057459	912.383532971748	976.661639108823	829.289341878807	1.60275614256317	1.28585703340833e-46	8.8920027587608e-45	ANXA3	4	78551519	78610451	+	5123	protein_coding	annexin A3 [Source:HGNC Symbol;Acc:HGNC:541]	-	2276	2853	2409	1065	1004	956	119.506946306074	138.887755358288	116.952302035504	51.3817344695122	54.9039927209949	47.1451167768836
ENSG00000187079	1939.48909294495	1643.14601115208	1908.7426261578	582.554744057079	635.219173643487	600.280569644492	1.59505377214352	2.60933729694078e-46	1.79739681586547e-44	TEAD1	11	12674591	12944483	+	10279	protein_coding	TEA domain transcription factor 1 [Source:HGNC Symbol;Acc:HGNC:11714]	TEA	1689	1545	1765	680	653	692	34.5264872256285	29.281446360716	33.3594236056016	12.7723237714691	13.9022550093595	13.2857712838015
ENSG00000204949	326.118947540773	291.405829809494	419.598945580299	36.83802058008	35.0197400477267	24.2888091763667	3.43343460835617	2.93364597158793e-46	2.01295870678376e-44	FAM83A-AS1	8	123201172	123202743	-	1347	antisense	FAM83A antisense RNA 1 [Source:HGNC Symbol;Acc:HGNC:48658]	-	284	274	388	43	36	28	15.0063246755032	13.4229464391497	18.9556555016311	2.08767415733696	1.98110650162952	1.38954290758567
ENSG00000153006	1094.33576410689	1000.77695565961	1037.10151755543	349.532846434247	326.850907112116	340.043328469134	1.62289866052314	3.12430645092288e-46	2.13550567956323e-44	SREK1IP1	5	64718144	64768685	-	7537	protein_coding	SREK1 interacting protein 1 [Source:HGNC Symbol;Acc:HGNC:26716]	-	953	941	959	408	336	392	26.0476887084863	23.8455427425726	24.2351651044876	10.2464804710049	9.56455775078655	10.0628336052609
ENSG00000103966	3436.88031686456	3521.33103101911	3796.93788126915	1153.97241212483	1390.08912578337	1173.66995770086	1.53318790711838	3.82515540220185e-46	2.60448946481459e-44	EHD4	15	41895939	41972578	-	7879	protein_coding	EH domain containing 4 [Source:HGNC Symbol;Acc:HGNC:3245]	-	2993	3311	3511	1347	1429	1353	41.4838032897106	42.5473314042345	44.9939127693124	17.1544858595712	20.6278232812374	17.6127665194759
ENSG00000115919	1224.09435943121	1062.46140138571	1127.9425263924	342.679261210046	342.415236022217	283.65859288114	1.817892539839	4.17851038916756e-46	2.83418273637675e-44	KYNU	2	142877498	143055832	+	17600	protein_coding	kynureninase [Source:HGNC Symbol;Acc:HGNC:6469]	-	1066	999	1043	400	352	327	24.5128927056633	21.2982609473617	22.1754658070138	8.45153534529075	8.4300344040711	7.06224930008991
ENSG00000179862	552.335259743352	403.075947072257	524.498681975373	65.9657577829339	85.6038090055542	60.7220229409168	2.80552360309774	4.23662142442537e-46	2.86263011742757e-44	CITED4	1	40861051	40862366	-	1316	protein_coding	Cbp/p300 interacting transactivator with Glu/Asp rich carboxy-terminal domain 4 [Source:HGNC Symbol;Acc:HGNC:18696]	-	481	379	485	77	88	70	21.3985795709365	15.6322098154245	19.949531056048	3.14752259149219	4.07729247582922	2.92479776140753
ENSG00000134686	2447.04041270911	2094.08057990837	2095.83184673871	716.199655928997	671.211684248095	565.582270821111	1.76480806804091	4.43412022795945e-46	2.98468556637134e-44	PHC2	1	33323623	33431052	-	4975	protein_coding	polyhomeotic homolog 2 [Source:HGNC Symbol;Acc:HGNC:3183]	-	2131	1969	1938	836	690	652	73.0024013196809	62.5375276976415	61.3844758815889	26.3146885823525	24.6179627889247	20.977765383399
ENSG00000095951	1814.32372223388	1249.64178841663	1801.68000859994	366.66680949475	353.115712147911	364.332137645501	2.16569497841661	6.0202880938953e-46	4.03701364114502e-44	HIVEP1	6	12008762	12164999	+	10979	protein_coding	human immunodeficiency virus type I enhancer binding protein 1 [Source:HGNC Symbol;Acc:HGNC:4920]	zf-C2H2	1580	1175	1666	428	363	420	24.8929943505842	17.1632376555996	24.2686788038456	6.19586695865123	5.95629230490821	6.21480170184979
ENSG00000175793	80805.1557024531	78286.069825828	84033.340377106	36165.5125299553	38442.919637392	35695.8749145532	1.14022005399722	8.27108857178327e-46	5.5253992825011e-44	SFN	1	26863138	26864457	+	1320	protein_coding	stratifin [Source:HGNC Symbol;Acc:HGNC:10773]	-	70369	73610	77705	42215	39519	41150	3121.06782887393	3026.91301930844	3186.55835191289	1720.38989294562	1825.48008005871	1714.1530637728
ENSG00000163660	1591.55232849124	1392.15412854244	1715.16476208854	490.888041683391	509.7317718058	484.041268586165	1.6623788864418	1.23931113698671e-45	8.24794175115628e-44	CCNL1	3	157146508	157160760	-	8729	protein_coding	cyclin L1 [Source:HGNC Symbol;Acc:HGNC:20569]	-	1386	1309	1586	573	524	558	56.3894937022829	49.3760003470639	59.6608217783512	21.4204133960392	22.2032002546925	21.3219586075535
ENSG00000019549	4678.19926859546	4292.38660259533	5522.91704917161	1495.79497518185	1561.29674379448	1291.64417370036	1.73697257220031	1.49773106733175e-45	9.93046182957824e-44	SNAI2	8	48917604	48921740	-	3392	protein_coding	snail family transcriptional repressor 2 [Source:HGNC Symbol;Acc:HGNC:11094]	zf-C2H2	4074	4036	5107	1746	1605	1489	120.889810923924	111.035314530609	140.115317315574	47.6048470539616	49.6012971800958	41.4974397844061
ENSG00000105835	2459.67178039555	2375.91468538106	2646.2851026675	897.819664370321	971.797786324416	837.963916584652	1.46693416312864	1.80490013474736e-45	1.19224429423255e-43	NAMPT	7	106248285	106286326	-	9049	protein_coding	nicotinamide phosphoribosyltransferase [Source:HGNC Symbol;Acc:HGNC:30092]	-	2142	2234	2447	1048	999	966	109.237898672707	105.627824583302	115.382228676139	49.1081320134746	53.0601756146367	46.2688738548517
ENSG00000124831	6022.86577412449	5465.45459631749	6020.37971661217	2362.77350604327	2531.14898900514	2395.05007628388	1.2643953548381	2.33521779613551e-45	1.53681638085453e-43	LRRFIP1	2	237627576	237813682	+	11901	protein_coding	LRR binding FLII interacting protein 1 [Source:HGNC Symbol;Acc:HGNC:6702]	-	5245	5139	5567	2758	2602	2761	179.574696480314	163.124638451094	176.22679910285	86.7625227952721	92.7804051640992	88.7818084455135
ENSG00000126822	4868.81809004535	3769.13233884981	4945.42777870801	1441.82299154127	1376.47033798704	1361.04077134712	1.70036106682695	2.62189817589516e-45	1.7190912373286e-43	PLEKHG3	14	64704102	64750247	+	11910	protein_coding	pleckstrin homology and RhoGEF domain containing G3 [Source:HGNC Symbol;Acc:HGNC:20364]	-	4240	3544	4573	1683	1415	1569	91.2290334688729	70.6972020481735	90.974463196451	33.2728187510773	31.7083016393565	31.7064845747115
ENSG00000136826	971.467005702444	850.819941049619	885.699836160476	262.149634825685	255.838656459781	282.791135410555	1.7568166135046	3.7227883947821e-45	2.4319012159715e-43	KLF4	9	107484852	107490482	-	3659	protein_coding	Kruppel like factor 4 [Source:HGNC Symbol;Acc:HGNC:6348]	zf-C2H2	846	800	819	306	263	326	25.8640983863993	22.6755726471047	23.1505847706201	8.59580724630253	8.37398257906658	9.36057468413287
ENSG00000115419	2154.2223436144	1836.70754774086	2070.95871336668	669.081257512615	720.822982649042	726.929360349833	1.51789959438349	5.65509325133739e-45	3.68059249369213e-43	GLS	2	190880827	190965552	+	9827	protein_coding	glutaminase [Source:HGNC Symbol;Acc:HGNC:4331]	-	1876	1727	1915	781	741	838	85.5388819081501	73.006977449735	80.7329081086629	32.7205074386587	35.1882984774118	35.8866307261049
ENSG00000114541	2429.81582040942	1978.15636294036	2689.5427259232	619.392764637159	609.927139164574	707.845295996973	1.87298809078866	8.32459188578499e-45	5.39817766132057e-43	FRMD4B	3	69169990	69542583	-	9993	protein_coding	FERM domain containing 4B [Source:HGNC Symbol;Acc:HGNC:24886]	-	2116	1860	2487	723	627	816	112.620833478899	91.7819570587751	122.385493152935	35.3573438616516	34.7552117269206	40.7897613620005
ENSG00000171940	1953.2687667847	1765.45137767796	2134.76370766884	572.274366220777	670.238913691214	630.64158111495	1.6444203089805	8.72999370549349e-45	5.64040432731209e-43	ZNF217	20	53567065	53609907	-	6181	protein_coding	zinc finger protein 217 [Source:HGNC Symbol;Acc:HGNC:13009]	zf-C2H2	1701	1660	1974	668	689	727	36.8292932829276	33.3225674407734	39.5173035631859	13.2893517055526	15.5366584136875	14.783641229221
ENSG00000117461	60.8602261255668	89.3360938102099	45.4205044184859	745.327393131851	761.679346038056	484.90872605675	-3.34606248353193	1.06411997209464e-44	6.85022395126962e-43	PIK3R3	1	46040140	46133036	-	7410	protein_coding	phosphoinositide-3-kinase regulatory subunit 3 [Source:HGNC Symbol;Acc:HGNC:8981]	-	53	84	42	870	783	559	0.973009564396374	1.42975565067939	0.712921337542314	14.6756975701834	14.9710522366792	9.63853390849294
ENSG00000189143	230.809536815829	256.309507241198	391.481490464093	14.563868601427	13.6187877963382	16.481691941106	4.29566697712329	1.74067151258098e-44	1.11648941258047e-42	CLDN4	7	73799542	73832693	+	4702	protein_coding	claudin 4 [Source:HGNC Symbol;Acc:HGNC:2046]	-	201	241	362	17	14	19	5.21849498115607	5.80106258881847	8.68978169826758	0.405542519750415	0.37855289545796	0.463298341629609
ENSG00000265972	176.839147610138	228.657859157085	188.170661162299	741.90060051975	782.107527732563	798.060872937764	-1.96614923928723	2.27659520969415e-44	1.45496624538685e-42	TXNIP	1	145992435	145996600	-	3625	protein_coding	thioredoxin interacting protein [Source:HGNC Symbol;Acc:HGNC:16952]	-	154	215	174	866	804	920	5.84698670107978	7.5681745688466	6.10817845258947	30.2111695599376	31.7919200724102	32.8062918815205
ENSG00000102804	9516.01309250137	7356.40191530026	8884.03437613957	2803.11635669818	2976.67790405677	2977.98149651668	1.55628083991216	2.39692154445393e-44	1.52635619070029e-42	TSC22D1	13	44432143	44577147	-	8586	protein_coding	TSC22 domain family member 1 [Source:HGNC Symbol;Acc:HGNC:16826]	TSC22	8287	6917	8215	3272	3060	3433	275.039149869798	212.841469983024	252.09012234971	99.7812026819285	105.77132104505	107.011120997929
ENSG00000198742	4015.6266181341	3872.29425670208	3791.53067836218	1592.60186647369	1709.15786844044	1519.78548846409	1.27668578791287	3.86822451834668e-44	2.45445084760901e-42	SMURF1	7	99027438	99144100	-	6276	protein_coding	SMAD specific E3 ubiquitin protein ligase 1 [Source:HGNC Symbol;Acc:HGNC:16807]	-	3497	3641	3506	1859	1757	1752	62.2483032091394	60.0888455516597	57.7025333061943	30.4053170498297	32.572640862524	29.2903067029907
ENSG00000072786	4375.04644412094	4383.84974625816	4104.06700638462	1823.91036779047	1851.18236974511	1673.32546075755	1.26618769917754	4.88613888503299e-44	3.08926131006211e-42	STK10	5	172042073	172188386	-	9083	protein_coding	serine/threonine kinase 10 [Source:HGNC Symbol;Acc:HGNC:11388]	-	3810	4122	3795	2129	1903	1929	215.516430193724	216.174614147784	198.480695235292	110.654564101004	112.109785433223	102.481522489851
ENSG00000197019	1388.30213935491	1107.12944829082	1270.69268313621	304.127844323916	370.625582171774	358.259935351409	1.86686315743206	6.60293917497344e-44	4.15985168023327e-42	SERTAD1	19	40421592	40426025	-	2114	protein_coding	SERTA domain containing 1 [Source:HGNC Symbol;Acc:HGNC:17932]	-	1209	1041	1175	355	381	413	33.4824382690401	26.7290055614906	30.0870581708268	9.03352789869222	10.989174648506	10.7423366786531
ENSG00000109320	3380.61331535224	3260.76742407266	3787.20491603661	1252.49269972272	1373.55202631639	1334.149589759	1.39714838112779	8.2566561654981e-44	5.18324766304301e-42	NFKB1	4	102501329	102617302	+	6257	protein_coding	nuclear factor kappa B subunit 1 [Source:HGNC Symbol;Acc:HGNC:7794]	RHD	2944	3066	3502	1462	1412	1538	100.150401395985	96.7004143553776	110.149394334266	45.6983502935491	50.0263606006421	49.1393215528424
ENSG00000177283	848.598247297998	872.090439575859	614.258250230953	124.221232188642	153.697747987245	99.7576091172205	2.63114180671695	9.20257209731052e-44	5.7566478388229e-42	FZD8	10	35638249	35642278	-	4030	protein_coding	frizzled class receptor 8 [Source:HGNC Symbol;Acc:HGNC:4046]	-	739	820	568	145	158	115	10.7358182645984	11.0444949527756	7.62939554885942	1.93551693760607	2.39054610284857	1.56908505214965
ENSG00000100311	1408.97165011454	1174.13151864847	1836.2861072045	297.274259099715	319.068742657066	322.694179057444	2.23477886509796	1.10036670553313e-43	6.85908161551161e-42	PDGFB	22	39223359	39244751	-	3761	protein_coding	platelet derived growth factor subunit B [Source:HGNC Symbol;Acc:HGNC:8800]	-	1227	1104	1698	347	328	372	50.1295875331508	41.817680275299	64.1413856200329	13.0261868793113	13.9563784067653	14.274156053161
ENSG00000078747	6907.06151217518	5991.89943484194	6510.27229998299	2533.25643849527	2672.20071975292	2336.93042575471	1.36376288504633	1.72003367082439e-43	1.06841249384576e-41	ITCH	20	34363235	34511393	+	6664	protein_coding	itchy E3 ubiquitin protein ligase [Source:HGNC Symbol;Acc:HGNC:13890]	-	6015	5634	6020	2957	2747	2694	165.875175905164	144.046895668043	153.494684021298	74.9264834912848	78.8957752715463	69.7752318330472
ENSG00000136205	1404.37842550129	1436.82217544754	1414.52428046142	3383.10100629618	3243.21703664225	3623.36985463156	-1.26818156136674	1.79284800344031e-43	1.1097478393323e-41	TNS3	7	47275154	47582558	-	11797	protein_coding	tensin 3 [Source:HGNC Symbol;Acc:HGNC:21616]	-	1223	1351	1308	3949	3334	4177	35.4638512765691	36.320856802592	35.0685869738974	105.216738358094	100.687222176649	113.757973595198
ENSG00000149187	4600.1144501702	4418.94606882646	4524.74739254631	1822.19697148442	2042.81816945073	1849.41932728621	1.24526052024124	3.05523266684029e-43	1.884556930351e-41	CELF1	11	47465933	47565569	-	10452	protein_coding	CUGBP Elav-like family member 1 [Source:HGNC Symbol;Acc:HGNC:2549]	-	4006	4155	4184	2127	2100	2132	150.729101814586	144.943415269761	145.555602161334	73.5346309766027	82.2914632960507	75.340985831383
ENSG00000149557	4507.10165175188	4999.63067859282	5209.29928056778	1590.03177201461	1914.41245594239	1791.29967675705	1.4748762820974	3.0791954986605e-43	1.89274298308288e-41	FEZ1	11	125442881	125592568	-	9324	protein_coding	fasciculation and elongation protein zeta 1 [Source:HGNC Symbol;Acc:HGNC:3659]	-	3925	4701	4817	1856	1968	2065	211.206132784331	234.530003827993	239.659469154847	91.766273630029	110.291306563757	104.362590710812
ENSG00000244405	622.381935095419	718.942850186928	697.529174998177	64.2523614768837	115.759696268874	50.3125332939025	3.15421546410783	3.11299869970094e-43	1.90690020694829e-41	ETV5	3	186046308	186110318	-	5802	protein_coding	ETS variant 5 [Source:HGNC Symbol;Acc:HGNC:3494]	ETS	542	676	645	75	119	58	35.65373554094	41.2281401890209	39.2298411930838	4.53320414096424	8.15271081313533	3.58337020116715
ENSG00000076604	3180.80804467585	2999.14029219991	3446.55113289797	1142.8353361355	1296.70315232277	1177.1397875832	1.41276991513013	3.22903946577167e-43	1.97116157457089e-41	TRAF4	17	28743984	28750958	+	4596	protein_coding	TNF receptor associated factor 4 [Source:HGNC Symbol;Acc:HGNC:12034]	-	2770	2820	3187	1334	1333	1357	192.374699017039	181.576060151482	204.645090816848	85.1260094646296	96.4156775758781	88.5127764767785
ENSG00000105656	1578.9209608048	1352.80370626889	1535.64562557738	528.582760416497	500.004066236987	473.631778939151	1.57205073289637	3.56647579772098e-43	2.16966738993314e-41	ELL	19	18442663	18522127	-	4929	protein_coding	elongation factor for RNA polymerase II [Source:HGNC Symbol;Acc:HGNC:23114]	-	1375	1272	1420	617	514	546	41.7967173502866	35.8482437043285	39.9097404749526	17.2330798887345	16.2724115316147	15.5879875707663
ENSG00000129657	2216.23087589328	2216.38594643426	2344.56318045899	943.224666480653	940.669128504215	888.276449878554	1.2898327637228	3.84977121642141e-43	2.33398972069549e-41	SEC14L1	17	77088749	77217101	+	10356	protein_coding	SEC14 like lipid binding 1 [Source:HGNC Symbol;Acc:HGNC:10698]	-	1930	2084	2168	1101	967	1024	69.5772153157807	69.6544303066688	72.2636834869201	36.4699622798805	36.3065959510114	34.6711001628132
ENSG00000142871	2342.54455275767	3213.97232731493	2838.78152615537	508.878702896919	745.142246571074	517.872109938962	2.24560965154542	4.3657300125421e-43	2.63776513351648e-41	CYR61	1	85580761	85583962	+	2455	protein_coding	cysteine rich angiogenic inducer 61 [Source:HGNC Symbol;Acc:HGNC:2654]	-	2040	3022	2625	594	766	597	84.0488640972273	115.434981292434	99.9958719837455	22.486734235629	32.8684916513219	23.1011683004458
ENSG00000133639	6136.54808330244	4524.23503653135	7181.84690102774	1246.49581265154	988.334885791399	1397.47398511167	2.2959642846504	7.81740894017223e-43	4.70719695468942e-41	BTG1	12	92140278	92145897	-	4854	protein_coding	BTG anti-proliferation factor 1 [Source:HGNC Symbol;Acc:HGNC:1130]	-	5344	4254	6641	1455	1016	1611	120.705542195114	89.0839659375482	138.690056508583	30.1968760408521	23.900324286977	34.1754493982243
ENSG00000159128	1436.53099779404	1349.61313148996	1694.61739104208	430.062472818608	487.35804899753	433.728735292263	1.7303787981031	1.23234165220572e-42	7.39530314203319e-41	IFNGR2	21	33402896	33479348	+	2960	protein_coding	interferon gamma receptor 2 [Source:HGNC Symbol;Acc:HGNC:5440]	-	1251	1269	1567	502	501	500	53.3048021693432	50.1316436815609	61.7346664219339	19.6540023881611	22.2328980249588	20.0095334477662
ENSG00000139722	1797.09912993419	1737.79972959385	1718.40908383272	717.913052235047	707.204194852703	707.845295996973	1.30021832792203	1.37712557868646e-42	8.2362344998265e-41	VPS37B	12	122865328	122896444	-	5953	protein_coding	VPS37B, ESCRT-I subunit [Source:HGNC Symbol;Acc:HGNC:25754]	-	1565	1634	1589	838	727	816	49.1809876426332	47.6075960317913	46.1697884246639	24.1972038820107	23.7939551614273	24.0841317757384
ENSG00000172059	798.072776552244	531.762463156012	685.633328602859	117.367646964441	115.759696268874	135.323365411186	2.45017145307976	1.42837564316464e-42	8.51398451546925e-41	KLF11	2	10042849	10054836	+	4589	protein_coding	Kruppel like factor 11 [Source:HGNC Symbol;Acc:HGNC:11811]	zf-C2H2	695	500	634	137	119	156	17.7218346352781	11.820481712545	14.9473504251475	3.2098349646212	3.16024068976065	3.73599602554704
ENSG00000166401	1062.18319181414	984.824081764933	1132.26828871797	350.389544587272	353.115712147911	318.356891704521	1.63787408290618	1.46211815842021e-42	8.68586501963521e-41	SERPINB8	18	63969925	64019779	+	5868	protein_coding	serpin family B member 8 [Source:HGNC Symbol;Acc:HGNC:8952]	-	925	926	1047	409	363	367	30.4754455600974	28.2852885617503	31.8937874729653	12.3814041594627	12.4555893106578	11.3561815613998
ENSG00000145685	1323.99699476941	1250.70531334294	1384.24394418243	474.610776775914	469.848178973667	415.512128409988	1.54184831412979	2.27964449101285e-42	1.34971727171908e-40	LHFPL2	5	78485215	78770021	-	7977	protein_coding	LHFPL tetraspan subfamily member 2 [Source:HGNC Symbol;Acc:HGNC:6588]	-	1153	1176	1280	554	483	479	36.1366753716175	34.1717723662912	37.0919734136423	15.9539017397846	15.7657756340421	14.0997798720702
ENSG00000145623	5140.96664838043	4708.22484878333	5028.69870347523	1817.05678256627	2062.27358058835	1683.73495040456	1.41956661394529	3.02800902343186e-42	1.78682812472714e-40	OSMR	5	38845858	38945596	+	7174	protein_coding	oncostatin M receptor [Source:HGNC Symbol;Acc:HGNC:8507]	-	4477	4427	4650	2121	2120	1941	144.652072361931	132.613697301478	138.912587724881	62.9675064375039	71.3382991180354	58.9007782295639
ENSG00000166025	14952.0944222831	13696.0740010462	16612.0087707705	5864.95555560994	5289.9262883205	5983.72163209206	1.4008996955064	3.27390209990432e-42	1.92551125829257e-40	AMOTL1	11	94706431	94876753	+	10035	protein_coding	angiomotin like 1 [Source:HGNC Symbol;Acc:HGNC:17811]	-	13021	12878	15361	6846	5438	6898	192.506284489701	176.518524940697	209.976718974471	92.9984540021773	83.7315441126149	95.7815134378675
ENSG00000066468	523.627605910537	520.063688966579	487.729702208028	1501.79186225303	1386.19804355585	1664.6508860517	-1.57227689370072	4.89521643740719e-42	2.86953697322581e-40	FGFR2	10	121478334	121598458	-	7578	protein_coding	fibroblast growth factor receptor 2 [Source:HGNC Symbol;Acc:HGNC:3689]	-	456	489	451	1753	1425	1919	11.5871899599726	11.5202907290535	10.5959746154258	40.9292193553714	37.7118182800788	45.7979660580953
ENSG00000146950	37.8941030593152	18.0799237473044	19.4659304650654	280.140296039213	337.55138323781	290.598252645816	-3.59951783458752	5.10193869367781e-42	2.98084556746463e-40	SHROOM2	X	9786456	9949443	+	8191	protein_coding	shroom family member 2 [Source:HGNC Symbol;Acc:HGNC:630]	-	33	17	18	327	347	335	0.508691801685004	0.242957894788867	0.256545491471726	4.63155485745067	5.57082604382799	4.85002008987483
ENSG00000158615	3429.99047994468	3066.14236255756	3799.10076243193	1246.49581265154	1284.05713508331	1251.74113005347	1.44470408000034	6.38338679403333e-42	3.71727290838066e-40	PPP1R15B	1	204403387	204411791	-	5227	protein_coding	protein phosphatase 1 regulatory subunit 15B [Source:HGNC Symbol;Acc:HGNC:14951]	-	2987	2883	3513	1455	1320	1443	33.4563440375587	29.9384420863232	36.3808206877706	14.9742304759687	15.3980779553987	15.1798514617501
ENSG00000136141	1263.13676864384	1185.83029283791	1333.41623685698	393.224452238528	455.256620620447	431.126362880509	1.56441375944428	7.17405930631484e-42	4.16401219343251e-40	LRCH1	13	46553168	46753040	+	7307	protein_coding	leucine rich repeats and calponin homology domain containing 1 [Source:HGNC Symbol;Acc:HGNC:20309]	-	1100	1115	1233	459	468	497	25.215498078826	23.6968723597367	26.1329853945806	9.66775893304778	11.1730062840531	10.7001332668314
ENSG00000149289	922.089841110003	734.895724081608	920.305934765037	200.467367807877	171.207618011108	229.008772234315	2.09899860850676	9.42506342356073e-42	5.45267639827763e-40	ZC3H12C	11	110093361	110171841	+	9719	protein_coding	zinc finger CCCH-type containing 12C [Source:HGNC Symbol;Acc:HGNC:29362]	-	803	691	851	234	176	264	6.62798236685813	5.28792324102477	6.49451078445716	1.77467943869019	1.51296120067426	2.04657496819651
ENSG00000146411	80.3814307318807	67.0020703576575	63.8049943021588	693.925503950344	464.011555632379	448.4755122922	-2.92953731584207	9.93423898823036e-42	5.72852875598183e-40	SLC2A12	6	133988697	134052636	-	4468	protein_coding	solute carrier family 2 member 12 [Source:HGNC Symbol;Acc:HGNC:18067]	-	70	63	59	810	477	517	0.917235034290817	0.765357671779863	0.714801885257726	9.75227354587025	6.50953996204634	6.36254796816844
ENSG00000185479	1479.01832546661	1929.23421633001	2976.12447999222	266.433125590811	324.905365998353	328.766381351535	2.7951928817471	1.26566427300015e-41	7.27469306003948e-40	KRT6B	12	52446651	52452126	-	2282	protein_coding	keratin 6B [Source:HGNC Symbol;Acc:HGNC:6444]	-	1288	1814	2752	311	334	379	33.0442562888209	43.1478040190834	65.2799227098467	7.33126248423893	8.92433592938749	9.13223882979005
ENSG00000265763	33.3008784460649	46.795096757729	24.873133372028	322.118505537444	389.108222752519	300.140284822246	-3.26515003238434	2.05499768183751e-41	1.17733410878866e-39	ZNF488	10	47365496	47384273	-	3496	protein_coding	zinc finger protein 488 [Source:HGNC Symbol;Acc:HGNC:23535]	zf-C2H2	29	44	23	376	400	346	0.49441708071857	0.695487678816628	0.362555407720526	5.8900851630063	7.10239436939595	5.54025174094458
ENSG00000160570	1986.56964523077	1630.38371203633	2096.9132873201	621.962859096234	574.907399116847	615.027346644429	1.65645764061922	2.08239903486251e-41	1.18918419723132e-39	DEDD2	19	42198598	42220140	-	2631	protein_coding	death effector domain containing 2 [Source:HGNC Symbol;Acc:HGNC:24450]	-	1730	1533	1939	726	591	709	106.502878330414	87.4981141459542	110.368244353666	41.0667300896268	37.8923942122052	40.993916215934
ENSG00000110042	101.050941491507	85.0819941049619	98.4110929067196	436.059359889784	435.801209482821	496.185673174349	-2.2669224182787	2.17457742052064e-41	1.23783099921147e-39	DTX4	11	59171430	59208587	+	6072	protein_coding	deltex E3 ubiquitin ligase 4 [Source:HGNC Symbol;Acc:HGNC:29151]	-	88	80	91	509	448	572	2.4256264441929	2.04443133800402	2.31917607426959	12.8913170615079	12.8608177665943	14.8079591370395
ENSG00000133030	9304.72476029185	10486.3557734365	9823.80624136968	3376.24742107198	4095.36404447026	3860.18574410114	1.38614342764559	2.22680193206409e-41	1.26349598087598e-39	MPRIP	17	17042545	17217679	+	18153	protein_coding	myosin phosphatase Rho interacting protein [Source:HGNC Symbol;Acc:HGNC:30321]	-	8103	9860	9084	3941	4210	4450	251.936607976722	284.225899605261	261.140149015217	112.587489413281	136.325424500224	129.946139521696
ENSG00000118503	7098.82863977838	6549.18649622944	12788.0348749666	346.962751975172	392.999304980044	423.319245645249	4.50627907093655	3.26045781570415e-41	1.8440857735275e-39	TNFAIP3	6	137867188	137883312	+	5051	protein_coding	TNF alpha induced protein 3 [Source:HGNC Symbol;Acc:HGNC:11896]	-	6182	6158	11825	405	404	488	163.843434750777	151.314665986344	289.769235913906	9.86264332343782	11.1514343536219	12.1472451707819
ENSG00000276600	42.4873276725655	54.2397712419132	37.8504203487383	349.532846434247	298.640560962558	330.501296292704	-2.86124199261516	3.43240985861581e-41	1.93515769831451e-39	RAB7B	1	205976740	206003461	-	3686	protein_coding	RAB7B, member RAS oncogene family [Source:HGNC Symbol;Acc:HGNC:30513]	-	37	51	35	408	307	381	1.00566140687638	1.28517281950991	0.879567527631708	10.1893970143419	8.69035983658687	9.72597094030168
ENSG00000130513	2955.74003862659	1652.71773548888	2115.29777720377	442.05624696096	366.734499944249	314.887061822183	2.58062792528051	3.68118545545233e-41	2.06882622596421e-39	GDF15	19	18374731	18389176	+	2087	protein_coding	growth differentiation factor 15 [Source:HGNC Symbol;Acc:HGNC:30142]	-	2574	1554	1956	516	377	363	218.401295794743	122.247216297546	153.449897185862	40.228573327467	33.314810122169	28.927521511521
ENSG00000148339	421.428358265718	455.188668461546	402.295896278018	87.3832116085618	89.4948912330794	64.1918528232549	2.40986247286726	3.86257959001589e-41	2.16390020512821e-39	SLC25A25	9	128068201	128109245	+	4936	protein_coding	solute carrier family 25 member 25 [Source:HGNC Symbol;Acc:HGNC:20663]	-	367	428	372	102	92	74	8.60829699455456	9.30756853616783	8.06761567171424	2.19831341835862	2.24744115418121	1.63019977791272
ENSG00000111859	3157.8419216096	1877.12149494072	2382.41360080773	560.280592078426	492.221901781937	516.137194997793	2.24085977797119	4.73142981426165e-41	2.64228712939666e-39	NEDD9	6	11183298	11382348	-	10359	protein_coding	neural precursor cell expressed, developmentally down-regulated 9 [Source:HGNC Symbol;Acc:HGNC:7733]	-	2750	1765	2203	654	506	595	94.8738687291125	56.4546763832481	70.2715441586782	20.7314618133148	18.1808321535649	19.2791913724836
ENSG00000174718	3401.28282611187	2195.11544790802	2494.88342127255	692.212107644294	583.662334128779	585.533792644555	2.11944997576427	6.18124162369786e-41	3.44108554919255e-39	KIAA1551	12	31959370	31993107	+	6646	protein_coding	KIAA1551 [Source:HGNC Symbol;Acc:HGNC:25559]	-	2962	2064	2307	808	600	675	109.68543025727	70.8622402135041	78.9882635687113	27.492454242886	23.1400590744836	23.4760807035177
ENSG00000105516	73.4915938120052	45.731571831417	52.9905884882336	656.230785217239	412.45471611767	850.108321172835	-3.48187770697834	7.58237307999212e-41	4.2078605214765e-39	DBP	19	48630030	48637438	-	6544	protein_coding	D-box binding PAR bZIP transcription factor [Source:HGNC Symbol;Acc:HGNC:2697]	TF_bZIP	64	43	49	766	424	980	1.71956462679819	1.07114503764676	1.2172665609574	18.9106109289335	11.8646166132979	24.7299100303682
ENSG00000143702	1787.91268070769	1583.5886152786	1760.58526650703	546.573421630024	591.444498583829	651.460560408979	1.519871129629	1.00197660533577e-40	5.543122451331e-39	CEP170	1	243124428	243255348	-	10939	protein_coding	centrosomal protein 170 [Source:HGNC Symbol;Acc:HGNC:28920]	-	1557	1489	1628	638	608	751	50.085611847803	44.4079131119484	48.4205652112471	18.8574650206763	20.3693548582685	22.6893596888794
ENSG00000176845	1202.27654251827	1020.98392925954	1366.94089488015	255.296049601485	225.682769196461	325.296551469197	2.15320611819277	1.47308136934868e-40	8.12397491637997e-39	METRNL	17	83079691	83095119	+	2626	protein_coding	meteorin like, glial cell differentiation regulator [Source:HGNC Symbol;Acc:HGNC:27584]	-	1047	960	1264	298	232	375	56.599681064138	48.1149270018897	63.1779397575949	14.8020486582522	13.0618475654786	19.0395422141487
ENSG00000115107	996.729741075321	827.422392670754	880.292633253513	2875.07900155229	2415.38929273626	2564.20428304786	-1.53885546258863	1.59841042499866e-40	8.78778253222092e-39	STEAP3	2	119223831	119265652	+	4562	protein_coding	STEAP3 metalloreductase [Source:HGNC Symbol;Acc:HGNC:24592]	-	868	778	814	3356	2483	2956	16.7273719722913	13.9004507158253	14.5038559388528	59.424864851427	49.8349506935218	53.50204115706
ENSG00000151651	184.877290683326	218.022609893965	215.206675697112	7.71028337722604	11.6732466825756	15.6142344705215	4.14457542316776	4.46301867750888e-40	2.44609348755232e-38	ADAM8	10	133262403	133276868	-	4780	protein_coding	ADAM metallopeptidase domain 8 [Source:HGNC Symbol;Acc:HGNC:215]	-	161	205	199	9	12	18	6.84025697125265	8.0749845173595	7.81719059608586	0.351339769415806	0.530978714031329	0.718252222394998
ENSG00000125753	3668.8381598337	4077.5545674803	3842.35838568763	1635.43677412495	1699.43016287163	1725.37290899262	1.19559463194956	5.58601450525603e-40	3.05213625884406e-38	VASP	19	45506579	45526983	+	3601	protein_coding	vasodilator stimulated phosphoprotein [Source:HGNC Symbol;Acc:HGNC:12652]	-	3195	3834	3553	1909	1747	1989	238.89378937439	265.783123703757	245.629366134097	131.152987101569	136.043007969641	139.677583208
ENSG00000104783	297.411293707959	300.977554146303	287.663194650411	42.8349076512558	53.5023806284714	47.7101608821489	2.62446371676116	6.21685316506315e-40	3.38636774095732e-38	KCNN4	19	43766533	43781261	-	3408	protein_coding	potassium calcium-activated channel subfamily N member 4 [Source:HGNC Symbol;Acc:HGNC:6293]	-	259	283	266	50	55	55	11.8742072771199	12.0290849826107	11.2755460096649	2.10626556275551	2.62613395565351	2.36823875121017
ENSG00000137962	2794.97717716282	2493.96595220169	2365.11055150545	939.797873868552	1011.68137915655	990.636431407528	1.37943013264092	6.36335349071495e-40	3.45553517932904e-38	ARHGAP29	1	94148988	94275068	-	15524	protein_coding	Rho GTPase activating protein 29 [Source:HGNC Symbol;Acc:HGNC:30207]	-	2434	2345	2187	1097	1040	1142	32.601345649039	29.1205179584296	27.0841255680779	13.5008104901933	14.5076682424422	14.3661034130211
ENSG00000123080	50.5254707457536	55.3032961682252	55.1534696510187	325.545298149544	305.449954860727	359.994850292578	-2.62148626784264	6.39211338437851e-40	3.46053771387317e-38	CDKN2C	1	50960745	50974633	+	3318	protein_coding	cyclin dependent kinase inhibitor 2C [Source:HGNC Symbol;Acc:HGNC:1789]	-	44	52	51	380	314	415	1.24445182789027	1.36354681412964	1.33366475059287	9.87523117857717	9.24920457856859	11.0238029635273
ENSG00000179335	1940.63739909826	1833.51697296193	1974.71050162275	672.508050124716	725.686835433448	788.518840761334	1.39448987651851	6.53727495759298e-40	3.52833471263014e-38	CLK3	15	74598500	74645414	+	20443	protein_coding	CDC like kinase 3 [Source:HGNC Symbol;Acc:HGNC:2071]	-	1690	1724	1826	785	746	909	61.8390032600644	58.4863250558673	61.7771163919847	26.3926922757056	28.4291534520645	31.2390336901534
ENSG00000182718	48688.1809004535	49843.1591965393	45602.1864361599	22917.5322915749	23321.2013306722	21755.8333622599	1.08392694745508	7.16059440853959e-40	3.85300920408439e-38	ANXA2	15	60347134	60402883	-	8824	protein_coding	annexin A2 [Source:HGNC Symbol;Acc:HGNC:537]	-	42400	46866	42168	26751	23974	25080	2836.96228650061	2907.28019629383	2608.68590857615	1644.62159447911	1670.6194404836	1576.06153565108
ENSG00000093000	3470.18119531062	3558.55440344003	3277.84640220074	1491.51148441673	1522.38592151923	1569.23056428741	1.16915491781097	1.40274684673524e-39	7.52509922053148e-38	NUP50	22	45163841	45188015	+	8318	protein_coding	nucleoporin 50 [Source:HGNC Symbol;Acc:HGNC:8065]	-	3022	3346	3031	1741	1565	1809	152.785331045704	156.839132704945	141.68511240183	80.8768507125237	82.4044880050765	85.8981278301043
ENSG00000183876	736.064244273365	658.321929387142	848.93085639313	2853.66154772666	2309.3573020362	3255.56788710372	-1.908210764921	1.48459969462663e-39	7.94014150875383e-38	ARSI	5	150296343	150339307	-	3269	protein_coding	arylsulfatase family member I [Source:HGNC Symbol;Acc:HGNC:32521]	-	641	619	785	3331	2374	3753	22.2453224776737	19.9164816851572	25.188448417261	106.216887289162	85.8046284172148	122.325548768805
ENSG00000135334	2325.31996045798	2633.28771754857	2502.4535053423	932.087590491326	957.206227971197	1048.75608193669	1.34454840690193	2.10412856658115e-39	1.12196951849958e-37	AKIRIN2	6	87675072	87702209	-	1999	protein_coding	akirin 2 [Source:HGNC Symbol;Acc:HGNC:21407]	-	2025	2476	2314	1088	984	1209	114.215075966873	129.476318315454	120.673759530863	56.3852566959344	57.8019949621233	64.044617802104
ENSG00000186432	6208.89137096113	5858.95881905294	5884.11820335672	2409.03520630663	2638.15375026208	2166.90876152015	1.31549604647524	2.67438754813913e-39	1.4217622451864e-37	KPNA4	3	160494995	160565588	-	9413	protein_coding	karyopherin subunit alpha 4 [Source:HGNC Symbol;Acc:HGNC:6397]	-	5407	5509	5441	2812	2712	2498	92.3715059497015	87.2560849139929	85.9431888035036	44.1402950666604	48.2525938002184	40.0803975460533
ENSG00000162889	3587.30842294851	3350.10351788287	3378.42037627024	1427.25912293984	1567.13336713577	1511.97837122883	1.19500753403775	2.93659567827971e-39	1.55648363151454e-37	MAPKAPK2	1	206684944	206734283	+	4195	protein_coding	mitogen-activated protein kinase-activated protein kinase 2 [Source:HGNC Symbol;Acc:HGNC:6887]	-	3124	3150	3124	1666	1611	1743	119.462498461811	111.679231793352	110.454312436622	58.5374535856592	64.1601591576073	62.6002240136554
ENSG00000073008	2669.81180645175	2914.05829809494	2805.2568681322	946.651459092753	1166.35189770068	1016.66015552506	1.42329562918879	4.0908374488595e-39	2.1617938912585e-37	PVR	19	44643798	44663583	+	3519	protein_coding	poliovirus receptor [Source:HGNC Symbol;Acc:HGNC:9705]	-	2325	2740	2594	1105	1199	1172	56.7162455935502	61.9692693940744	58.5066958454941	24.7676645135071	30.4616219741066	26.8515933148954
ENSG00000166579	2585.98545725993	2412.07453287567	2613.84188522573	986.916272284933	1075.88423591072	1095.59878534826	1.26919515556585	4.70878271538799e-39	2.48093989317005e-37	NDEL1	17	8413131	8490411	+	7955	protein_coding	nudE neurodevelopment protein 1 like 1 [Source:HGNC Symbol;Acc:HGNC:17620]	-	2252	2268	2417	1152	1106	1263	122.760843468901	114.624069637288	121.820172773921	57.7008509205191	62.7907873010784	64.6625400055539
ENSG00000152484	1789.060986861	1557.0004921208	1627.56807499575	622.819557249259	616.736533062743	660.135135114824	1.38807212157014	9.11958936321745e-39	4.79062583077266e-37	USP12	13	27066142	27171896	-	5195	protein_coding	ubiquitin specific peptidase 12 [Source:HGNC Symbol;Acc:HGNC:20485]	-	1558	1464	1505	727	634	761	49.1192026736158	42.7923589462283	43.8703842457211	21.0599107903651	20.8172058638888	22.5333853596689
ENSG00000105976	5518.75937282027	4766.71871973049	4718.32525661558	1944.70480736701	1919.2763087268	1617.80818264014	1.45265748287018	2.19471907060569e-38	1.14950034635895e-36	MET	7	116672390	116798386	+	7039	protein_coding	MET proto-oncogene, receptor tyrosine kinase [Source:HGNC Symbol;Acc:HGNC:7029]	-	4806	4482	4363	2270	1973	1865	121.33295556098	104.907891492712	101.843028732398	52.6573656805523	51.8765898316836	44.2213277751059
ENSG00000137309	12469.4565188213	15096.7363289992	11850.4258908993	4490.81171815766	4979.61248067536	4116.08569792357	1.5367611572568	2.31420931795793e-38	1.2085087774575e-36	HMGA1	6	34236873	34246231	+	2327	protein_coding	high mobility group AT-hook 1 [Source:HGNC Symbol;Acc:HGNC:5010]	HMGI/HMGY	10859	14195	10958	5242	5119	4745	370.267246863652	448.747618218274	345.468013721872	164.233119279144	181.785783884689	151.95661566926
ENSG00000124496	96.4577168782569	77.6373196207777	95.166771162542	473.754078622889	397.863157764451	525.679227174223	-2.37773684243783	2.36297848149499e-38	1.23034729582076e-36	TRERF1	6	42224931	42452051	-	7732	protein_coding	transcriptional regulating factor 1 [Source:HGNC Symbol;Acc:HGNC:18273]	zf-C2H2	84	73	88	553	409	606	0.90534745210855	0.729457768363862	0.876939743307624	5.47645331874907	4.59101413207973	6.13432178500804
ENSG00000130164	27687.957968673	24584.4421966287	29431.4054225975	5266.98024479841	7355.11818057949	3890.5467555716	2.30696646584033	2.56797985397416e-38	1.33316561158078e-36	LDLR	19	11089362	11133816	+	7718	protein_coding	low density lipoprotein receptor [Source:HGNC Symbol;Acc:HGNC:6547]	-	24112	23116	27215	6148	7561	4485	709.018772217784	630.200118627293	739.918559083395	166.110321528189	231.554412282682	123.863936537599
ENSG00000126603	771.661735026055	603.018633218917	776.474337439831	151.635573085446	189.690258591853	178.696238940412	2.04969973672247	2.75823367157616e-38	1.42774885052376e-36	GLIS2	16	4314761	4339597	+	4469	protein_coding	GLIS family zinc finger 2 [Source:HGNC Symbol;Acc:HGNC:29450]	zf-C2H2	672	567	718	177	195	206	9.62632221160488	7.53035544350669	9.50969632174788	2.32971421034531	2.90920989820077	2.77150887457281
ENSG00000123395	1148.30615331258	1141.1622459328	1024.12423057872	411.215113452056	390.0809933094	397.295521527713	1.46661434775837	2.83223807270569e-38	1.4617816501781e-36	ATG101	12	52069246	52077494	+	3199	protein_coding	autophagy related 101 [Source:HGNC Symbol;Acc:HGNC:25679]	-	1000	1073	947	480	401	458	62.8173840161154	62.4914877915872	55.0023073706072	27.7050759516441	26.2345454079045	27.0211144257761
ENSG00000102265	3727.40177365264	3819.11801038648	4922.71752649876	1314.17496674053	1239.30968946677	1433.03974140564	1.64501281208821	3.1182712086342e-38	1.60473125600149e-36	TIMP1	X	47582313	47586789	+	1541	protein_coding	TIMP metallopeptidase inhibitor 1 [Source:HGNC Symbol;Acc:HGNC:11820]	-	3246	3591	4552	1534	1274	1652	267.661511235495	274.532718898885	347.048959556101	116.225395032729	109.409784383733	127.939716837592
ENSG00000108669	2794.97717716282	2759.8471837797	2800.93110580663	1218.22477360171	1312.26748123287	1225.71740593593	1.15382704969712	3.29319901747231e-38	1.68984064366122e-36	CYTH1	17	78674048	78782297	-	7754	protein_coding	cytohesin 1 [Source:HGNC Symbol;Acc:HGNC:9501]	-	2434	2595	2590	1422	1349	1413	77.8265875652374	76.9282889144171	76.5699320777628	41.7777716855745	44.9229934937441	42.4333684615697
ENSG00000111057	4189.0208472843	5016.64707741381	4064.0537048731	1030.60787808921	1320.04964568792	806.735447643609	2.07202177748499	3.48932945599764e-38	1.7853063398707e-36	KRT18	12	52948871	52952901	+	3218	protein_coding	keratin 18 [Source:HGNC Symbol;Acc:HGNC:6430]	-	3648	4717	3758	1203	1357	930	167.773044259399	201.12892270011	159.799425700399	50.8359851019239	64.9974811722982	40.1705923491353
ENSG00000163661	338.750315227212	244.610733051765	447.716400696504	35.9813224270549	34.0469694908454	27.7586390587048	3.3990266339017	3.61204619279784e-38	1.84276811962825e-36	PTX3	3	157436789	157443628	+	1940	protein_coding	pentraxin 3 [Source:HGNC Symbol;Acc:HGNC:9692]	-	295	230	414	42	35	32	8.90258327906741	6.43521647707297	11.5516880732068	1.16461285765803	1.10004739595064	0.906988831578746
ENSG00000137876	2495.26927114824	2656.68526592743	2475.41749080748	1110.28080632055	1149.81479823369	1080.85200834832	1.19122853341548	3.62714531790972e-38	1.84515383801597e-36	RSL24D1	15	55180806	55197067	-	3009	protein_coding	ribosomal L24 domain containing 1 [Source:HGNC Symbol;Acc:HGNC:18479]	-	2173	2498	2289	1296	1182	1246	162.270443284772	172.947156576491	158.04347567031	88.9248126590781	91.9277216729775	87.3887788283406
ENSG00000140937	424.873276725655	411.584146482753	341.735223720037	65.1090596299088	55.447921742234	32.0959264116275	2.94935655403308	4.24432619433104e-38	2.15293142172615e-36	CDH11	16	64943753	65126112	-	13381	protein_coding	cadherin 11 [Source:HGNC Symbol;Acc:HGNC:1750]	-	370	387	316	76	57	37	14.3266843281199	13.8930061728113	11.313113220482	2.70393234651518	2.29862511421433	1.34556172145177
ENSG00000125733	1846.47629452663	1631.44723696264	2080.69167859921	579.984649598003	662.456749236164	610.690059291506	1.58528074816374	4.29596357650246e-38	2.17289837699495e-36	TRIP10	19	6737925	6751526	+	3982	protein_coding	thyroid hormone receptor interactor 10 [Source:HGNC Symbol;Acc:HGNC:12304]	-	1608	1534	1924	677	681	704	69.3748337951772	61.3596066358338	76.7488827559528	26.8375484259905	30.5993602839506	28.5263694412534
ENSG00000075624	157424.735476082	192779.845767949	169711.55187851	70943.1740520098	74274.9231001146	67673.8271101812	1.28816554672869	4.41299706122401e-38	2.22573467164811e-36	ACTB	7	5527147	5563784	-	3519	protein_coding	actin beta [Source:HGNC Symbol;Acc:HGNC:132]	-	137093	181265	156931	82810	76354	78014	8232.02012337504	10091.2832042375	8712.66405146004	4568.90564202108	4774.98773944633	4399.68537856287
ENSG00000147324	2235.7520804996	1912.21781750902	2170.45124685479	745.327393131851	824.90943223534	825.819511996468	1.39902684696974	5.08122567200107e-38	2.55548119521122e-36	MFHAS1	8	8783354	8893645	-	6883	protein_coding	malignant fibrous histiocytoma amplified sequence 1 [Source:HGNC Symbol;Acc:HGNC:16982]	-	1947	1798	2007	870	848	952	56.8522076335058	48.6757178748949	54.1850948089637	23.3420446639974	25.7885282796768	26.1081598077643
ENSG00000111371	9034.8728142634	8763.44539281107	8906.74462834882	4349.45652290851	4446.53421550441	4540.27240103941	1.00174922798886	5.69638273768551e-38	2.85674401148007e-36	SLC38A1	12	46183063	46270017	-	10015	protein_coding	solute carrier family 38 member 1 [Source:HGNC Symbol;Acc:HGNC:13447]	-	7868	8240	8236	5077	4571	5234	205.642129184356	199.671577088311	199.028450400714	121.92511254209	124.425182333767	128.481142805487
ENSG00000129911	1650.11594231018	1680.369383573	1570.25172418194	573.131064373802	658.565667008639	531.751429468314	1.47565928872416	5.73310933163119e-38	2.86704052253862e-36	KLF16	19	1852399	1863568	-	2955	protein_coding	Kruppel like factor 16 [Source:HGNC Symbol;Acc:HGNC:16857]	zf-C2H2	1437	1580	1452	669	677	613	59.4140659142932	60.5662783883692	55.5073130742767	25.4153962106546	29.1521438436977	23.8040531931955
ENSG00000175984	947.35257648288	835.93059208125	946.260508718457	304.984542476941	305.449954860727	318.356891704521	1.55483547963427	7.09780586688031e-38	3.53601578973629e-36	DENND2C	1	114582848	114670422	-	7413	protein_coding	DENN domain containing 2C [Source:HGNC Symbol;Acc:HGNC:24748]	-	825	786	875	356	314	367	12.8972727823741	11.3922046704591	12.6474529674145	5.11366408552954	5.11237743061067	5.38850056998862
ENSG00000151835	835.96687961156	916.758486480964	862.989583951233	272.430012661987	309.341037088253	253.297581410681	1.64901942650323	7.1107813429708e-38	3.53601578973629e-36	SACS	13	23328826	23433740	-	15918	protein_coding	sacsin molecular chaperone [Source:HGNC Symbol;Acc:HGNC:10519]	-	728	862	798	318	318	292	5.54243742332877	6.08440312674823	5.61724535279926	2.22451224269735	2.52142388820312	2.08790244356603
ENSG00000134352	3319.75308922667	3341.59531847238	3831.54397987371	1069.15929497534	1302.53977566406	1327.20992999432	1.50456239129538	8.42757587624134e-38	4.17908615510085e-36	IL6ST	5	55935095	55994993	-	9292	protein_coding	interleukin 6 signal transducer [Source:HGNC Symbol;Acc:HGNC:6021]	-	2891	3142	3543	1248	1339	1530	63.8219884244456	64.3086978353806	72.3176782413246	25.3148341048356	30.7859202603442	31.7228064891124
ENSG00000174574	2169.15032360747	2087.6994303505	1982.28058569249	759.891261733278	874.520730636287	849.240863702251	1.32928691902788	1.08615712922612e-37	5.37101666443854e-36	AKIRIN1	1	38991223	39006059	+	2741	protein_coding	akirin 1 [Source:HGNC Symbol;Acc:HGNC:25744]	-	1889	1963	1833	887	899	979	73.3375462830265	70.6571332381468	65.7972837653046	31.6414442528859	36.3499177980614	35.6972730492426
ENSG00000198431	6013.67932489799	8239.12760413924	6926.62692381911	1684.26856884738	2300.60236702427	1707.15630211035	1.89608031015092	1.48051968854309e-37	7.30073538893549e-36	TXNRD1	12	104215779	104350305	+	6708	protein_coding	thioredoxin reductase 1 [Source:HGNC Symbol;Acc:HGNC:12437]	-	5237	7747	6405	1966	2365	1968	152.69141661659	209.414573819712	172.664186841097	52.6688486959547	71.8145625691683	53.890855326524
ENSG00000112033	3367.9819476658	3040.61776432607	3402.21206906088	1211.37118837751	1004.87198525838	1285.57197140627	1.48559828161975	2.01413674195757e-37	9.90451742857637e-36	PPARD	6	35342558	35428191	+	4457	protein_coding	peroxisome proliferator activated receptor delta [Source:HGNC Symbol;Acc:HGNC:9235]	THR-like	2933	2859	3146	1414	1033	1482	51.9403620633867	46.9405702167681	51.5113238087964	23.0080906764987	19.0520869625184	24.648985272
ENSG00000070961	2239.19699895953	2120.66870306617	2559.7698561561	761.604658039328	898.839994558319	764.230031584967	1.51362230288724	2.09458030883211e-37	1.02715665394058e-35	ATP2B1	12	89588049	89709300	-	9493	protein_coding	ATPase plasma membrane Ca2+ transporting 1 [Source:HGNC Symbol;Acc:HGNC:814]	-	1950	1994	2367	889	924	881	41.3638817793073	39.2150819332861	46.4233009507843	17.3271326008324	20.4130534170319	17.5517537545799
ENSG00000151693	1536.43363313223	1491.06194668946	1618.91655034461	460.903606327512	538.914888512239	592.473452409231	1.54525722241496	2.62143340336822e-37	1.28196783259192e-35	ASAP2	2	9206765	9405683	+	7257	protein_coding	ArfGAP with SH3 domain, ankyrin repeat and PH domain 2 [Source:HGNC Symbol;Acc:HGNC:2721]	-	1338	1402	1497	538	554	683	27.2941752425924	26.515704577581	28.2349319702787	10.0840362684158	11.7699048210245	13.0855655664032
ENSG00000133805	1212.61129789809	1388.9635537635	1328.00903395002	401.791433768779	409.536404447026	492.715843292011	1.59110563043013	2.67052460901636e-37	1.30237733205004e-35	AMPD3	11	10308313	10507579	+	6793	protein_coding	adenosine monophosphate deaminase 3 [Source:HGNC Symbol;Acc:HGNC:470]	-	1056	1306	1228	469	421	568	40.1456927334991	46.0319646385408	43.1642787040624	16.3827250257999	16.6688814502547	20.2806236463728
ENSG00000166068	718.839651973676	615.780932334661	682.389006858682	180.763310288299	205.254587501954	157.009802175799	1.89492421344256	2.78685299743366e-37	1.35537523663649e-35	SPRED1	15	38252326	38357249	+	8260	protein_coding	sprouty related EVH1 domain containing 1 [Source:HGNC Symbol;Acc:HGNC:20249]	-	626	579	631	211	211	181	11.5943283743405	9.94239750771906	10.8056701297175	3.59080630868575	4.07008090620903	3.1485295230995
ENSG00000158792	891.085574970564	774.246146355153	817.569079532747	263.863031131736	230.546621980868	277.586390587048	1.68353128717967	4.16729793660027e-37	2.02119658552423e-35	SPATA2L	16	89696343	89701705	-	2482	protein_coding	spermatogenesis associated 2 like [Source:HGNC Symbol;Acc:HGNC:28393]	-	776	728	756	308	237	320	33.8284008017447	29.4233705684862	30.4714152029813	12.3369761143819	10.7601274696349	13.1017001732149
ENSG00000082153	9238.12300339972	8449.70553954902	9197.6521447434	3896.26319995823	4313.26464921167	3898.35387280686	1.15100462624361	4.65449513300467e-37	2.25132588359513e-35	BZW1	2	200810594	200827338	+	8085	protein_coding	basic leucine zipper and W2 domains 1 [Source:HGNC Symbol;Acc:HGNC:18380]	-	8045	7945	8505	4548	4434	4494	354.402540488933	324.493480309055	346.414593264141	184.089702186745	203.430370806656	185.935269697208
ENSG00000157827	2302.35383739173	1888.82026913015	2380.25071964494	659.657577829339	746.115017127955	785.049010878996	1.58480403669824	6.86292011255819e-37	3.3104707017062e-35	FMNL2	2	152335237	152649834	+	6519	protein_coding	formin like 2 [Source:HGNC Symbol;Acc:HGNC:18267]	-	2005	1776	2201	770	767	905	44.4132927792487	36.4739545950193	45.0785275217086	15.6721140007708	17.6947032509231	18.8280397701807
ENSG00000053747	34606.5025423813	36105.6077233669	41930.6956623323	12722.824270576	13086.6823017241	15584.7409165216	1.44424221390658	7.27330621591973e-37	3.49889510707682e-35	LAMA3	18	23689443	23956222	+	14678	protein_coding	laminin subunit alpha 3 [Source:HGNC Symbol;Acc:HGNC:6483]	-	30137	33949	38773	14851	13453	17966	493.537015930434	515.451722115526	587.083941235193	223.467140627466	229.450061765311	276.330638246494
ENSG00000162413	3934.09688124891	4347.68989876355	3542.7993446419	1343.30270394338	1571.99721992018	1502.4363390524	1.42072238975699	8.15668656301524e-37	3.91322011450024e-35	KLHL21	1	6590724	6614607	-	6901	protein_coding	kelch like family member 21 [Source:HGNC Symbol;Acc:HGNC:29041]	-	3426	4088	3276	1568	1616	1732	78.0155259897881	86.3069690681213	68.9745154970635	32.8078674590868	38.3251940679125	37.0424328229667
ENSG00000173166	529.3691366771	389.2501230302	599.118082091457	76.2461356192353	92.4132029037233	96.2877792348824	2.51892474203332	9.38971769312782e-37	4.49259925193086e-35	RAPH1	2	203394345	203535410	-	11697	protein_coding	Ras association (RalGDS/AF-6) and pleckstrin homology domains 1 [Source:HGNC Symbol;Acc:HGNC:14436]	-	461	366	554	89	95	111	10.1963032403823	7.50523333614903	11.3292892633532	1.80871477146847	2.18833973850401	2.30580580600877
ENSG00000153317	1247.06048249746	1168.81389401691	1135.51261046215	450.623228491211	471.793720087429	456.282629527461	1.36523019702785	1.0090905339717e-36	4.81507539700834e-35	ASAP1	8	130052104	130443660	-	8280	protein_coding	ArfGAP with SH3 domain, ankyrin repeat and PH domain 1 [Source:HGNC Symbol;Acc:HGNC:2720]	-	1086	1099	1050	526	485	526	32.7904800756469	30.7650013276862	29.3128693324193	14.5929117177308	15.2513754490527	14.9163177426543
ENSG00000154845	6785.34105992405	6415.18235551412	7332.1671418413	2979.59617622135	3200.41513213947	2993.5957309872	1.16248734881679	1.29948042326469e-36	6.18405965942334e-35	PPP4R1	18	9546791	9615240	-	8131	protein_coding	protein phosphatase 4 regulatory subunit 1 [Source:HGNC Symbol;Acc:HGNC:9320]	-	5909	6032	6780	3478	3290	3451	368.420813040408	348.684623012576	390.850744610886	199.249851075946	213.636467652353	202.084525029613
ENSG00000106299	2150.77742515447	1906.90019287746	2369.43631383102	803.582867537559	785.025839403207	822.34968211413	1.41435146676694	1.44761571178587e-36	6.87054717044107e-35	WASL	7	123681935	123749067	-	4435	protein_coding	Wiskott-Aldrich syndrome like [Source:HGNC Symbol;Acc:HGNC:12735]	-	1873	1793	2191	938	807	948	24.7252056289415	21.9444004687811	26.7421053557769	11.3774054294168	11.0949409061196	11.753532271231
ENSG00000170265	2294.31569431854	2565.2221222646	2319.69004708696	1006.62032980451	1032.10956085106	1042.6838796426	1.22040976892511	1.49264511380845e-36	7.06531990635051e-35	ZNF282	7	149195485	149226248	+	3832	protein_coding	zinc finger protein 282 [Source:HGNC Symbol;Acc:HGNC:13076]	zf-C2H2	1998	2412	2145	1175	1061	1202	72.0730204573217	80.6669874811487	71.5411008703919	38.9451487403028	39.8604270219355	40.7229882274693
ENSG00000140859	1725.90414842881	1743.11735422541	1694.61739104208	617.679368331109	740.278393786668	645.388358114887	1.36697367813486	1.64487662843653e-36	7.76513358752319e-35	KIFC3	16	57758217	57863053	-	9600	protein_coding	kinesin family member C3 [Source:HGNC Symbol;Acc:HGNC:6326]	-	1503	1639	1567	721	761	744	67.1200154540339	67.8599158408445	64.7013208724158	29.5846607192	35.3937882213746	31.2049818828065
ENSG00000060558	3550.5626260425	3406.47033897741	3489.80875615367	1499.22176779395	1669.27427560831	1497.23159422889	1.16325291864675	1.77184914540609e-36	8.3422993141287e-35	GNA15	19	3136193	3163769	+	2613	protein_coding	G protein subunit alpha 15 [Source:HGNC Symbol;Acc:HGNC:4383]	-	3092	3203	3227	1750	1716	1726	154.721042294134	148.596346523841	149.300047441559	80.4611447242371	89.4286149698542	81.1163911114193
ENSG00000154127	2308.09536815829	1880.31206971966	2028.78253069237	627.103048014385	714.013588750872	514.402280056624	1.74515381402465	1.80822839013107e-36	8.49099925477196e-35	UBASH3B	11	122655675	122814473	+	9011	protein_coding	ubiquitin associated and SH3 domain containing B [Source:HGNC Symbol;Acc:HGNC:29884]	-	2010	1768	1876	732	734	593	75.6279317641834	61.6750801918021	65.2634583304642	25.306699518041	28.7628257425244	20.9555368658584
ENSG00000106070	847.449941144686	881.662163912667	939.771865230102	294.70416464064	278.212379268051	327.031466410366	1.56750148508862	2.16331068283941e-36	1.01315050312979e-34	GRB10	7	50590063	50793462	-	9795	protein_coding	growth factor receptor bound protein 10 [Source:HGNC Symbol;Acc:HGNC:4564]	-	738	829	869	344	286	377	19.6305323963782	20.4442669368022	21.3720694097066	8.40760732877548	7.92302586057318	9.41835375454429
ENSG00000168246	1551.3616131253	1342.16845700577	1624.32375325157	521.729175192296	571.989087446203	497.053130644933	1.50648556410296	3.58173405910871e-36	1.6730194735726e-34	UBTD2	5	172209640	172284071	-	3301	protein_coding	ubiquitin domain containing 2 [Source:HGNC Symbol;Acc:HGNC:24463]	-	1351	1262	1502	609	588	573	23.9610355561889	20.7515664508623	24.6303878364745	9.92443492454419	10.8611768339362	9.54471111935366
ENSG00000143514	1539.87855159217	1373.01067986882	1565.92596185637	591.12172558733	542.805970739764	590.738537468062	1.37609612782285	3.8017561239487e-36	1.77111812269115e-34	TP53BP2	1	223779899	223845972	-	5991	protein_coding	tumor protein p53 binding protein 2 [Source:HGNC Symbol;Acc:HGNC:12000]	-	1341	1291	1448	690	558	681	56.1587413104072	50.1252008318976	56.0671179673631	26.5506977869923	24.3372840193029	26.7851221600488
ENSG00000176225	881.899125744063	697.672351660687	854.338059300093	242.445577306108	249.029262561612	236.815889469575	1.74065650947854	4.65421699919379e-36	2.16256177261752e-34	RTTN	18	70003031	70205945	-	19323	protein_coding	rotatin [Source:HGNC Symbol;Acc:HGNC:18654]	-	768	656	790	283	256	273	14.2468871551074	11.2824625246351	13.5499264808055	4.82373522173495	4.94593100420901	4.75641065609886
ENSG00000168884	1501.98444853286	1581.46156542598	1530.23842267042	671.651351971691	651.756273110469	632.376496056119	1.23823273278276	5.16774829634207e-36	2.39488607565821e-34	TNIP2	4	2741648	2756376	-	2686	protein_coding	TNFAIP3 interacting protein 2 [Source:HGNC Symbol;Acc:HGNC:19118]	-	1308	1487	1415	784	670	729	62.0064039588256	65.3553381050187	62.0206515475757	34.1494037398025	33.0790423425482	32.4574399025445
ENSG00000181467	7438.72726115891	6268.41591568306	9049.49478509263	2409.03520630663	2333.67656595823	2565.07174051844	1.63870436007355	6.74886597558632e-36	3.11945624975991e-34	RAP2B	3	153162270	153170620	+	8351	protein_coding	RAP2B, member of RAS oncogene family [Source:HGNC Symbol;Acc:HGNC:9862]	-	6478	5894	8368	2812	2399	2957	45.4148850111078	38.3096957285949	54.2412925309628	18.1138535736373	17.5160770603967	19.4700260128203
ENSG00000151748	2529.71845574762	2322.73843906546	2489.47621836559	1064.87580421022	1090.47579426393	964.612707289992	1.23484506480952	1.98245904177538e-35	9.13944594180979e-34	SAV1	14	50632058	50668331	-	5630	protein_coding	salvador family WW domain containing protein 1 [Source:HGNC Symbol;Acc:HGNC:17795]	-	2203	2184	2302	1243	1121	1112	89.879025499897	82.6109825926347	86.836090040857	46.5964947272893	47.6319974886949	42.6095136452134
ENSG00000155903	724.581182740239	608.336257850477	673.737482207542	212.461141950229	206.227358058835	205.587420528533	1.68391974088367	2.09951143521834e-35	9.65393530848577e-34	RASA2	3	141487047	141615342	+	5993	protein_coding	RAS p21 protein activator 2 [Source:HGNC Symbol;Acc:HGNC:9872]	-	631	572	623	248	212	237	23.6355732570732	19.8643384246525	21.5762472747491	8.53545590099063	8.27031337184134	8.3376384553598
ENSG00000177732	164.207779923699	148.893489683683	143.831597325206	505.451910284818	567.125234661797	539.558546703575	-1.8194273624754	4.25860877135324e-35	1.95311272226079e-33	SOX12	20	325595	330224	+	4630	protein_coding	SRY-box 12 [Source:HGNC Symbol;Acc:HGNC:11198]	HMG	143	140	133	590	583	622	1.80821807173473	1.64128537437602	1.55495380716437	6.85496182698437	7.67772666317863	7.38691470902701
ENSG00000171552	2081.87905595571	2116.41460336093	2037.43405534351	903.816551441497	974.71609799506	921.239833760766	1.15565125292145	4.43160276129798e-35	2.0272006119705e-33	BCL2L1	20	31664452	31723989	-	3314	protein_coding	BCL2 like 1 [Source:HGNC Symbol;Acc:HGNC:992]	-	1813	1990	1884	1055	1002	1062	76.3073607837344	77.6538515656172	73.3163119711046	40.7999235864689	43.922360727956	41.9808355033487
ENSG00000018408	2817.94330022908	2252.54579392887	2399.71665011001	790.732395242182	904.676617899607	676.61682705593	1.65555817066513	5.83802048445513e-35	2.66367207825539e-33	WWTR1	3	149517235	149736714	-	8413	protein_coding	WW domain containing transcription regulator 1 [Source:HGNC Symbol;Acc:HGNC:24042]	-	2454	2118	2219	923	930	780	108.267820550121	86.6347422658978	90.5176398014209	37.4166411020135	42.7323826412779	32.3204479075207
ENSG00000175832	420.280052112405	472.205067282538	361.201154185103	44.548303957306	80.7399562211477	39.9030436468882	2.93336177524353	5.96378102391225e-35	2.71405695286166e-33	ETV4	17	43527844	43579620	-	3607	protein_coding	ETS variant 4 [Source:HGNC Symbol;Acc:HGNC:3493]	ETS	366	444	334	52	83	46	15.3604039401471	17.276104300114	12.9604207641423	2.00522521045472	3.62784703934404	1.8131649491507
ENSG00000100219	9621.65725860612	11400.9872100649	10859.8263183437	4316.90199309356	4505.87321947417	4839.54522839107	1.22260184822486	5.99762431510547e-35	2.72246008334134e-33	XBP1	22	28794555	28800597	-	3028	protein_coding	X-box binding protein 1 [Source:HGNC Symbol;Acc:HGNC:12801]	TF_bZIP	8379	10720	10042	5039	4632	5579	312.654731768898	370.859062904623	346.452831836052	172.764868859348	180.007537172069	195.518163266272
ENSG00000072110	18518.733334472	20104.8752070025	17970.2981409995	7574.92506904807	8620.69267508206	6943.12959455854	1.29044261803482	7.19012718071475e-35	3.25541742916095e-33	ACTN1	14	68874143	68979440	-	10626	protein_coding	actinin alpha 1 [Source:HGNC Symbol;Acc:HGNC:163]	-	16127	18904	16617	8842	8862	8004	611.112069443364	664.144040040016	582.198360586911	307.861971976882	349.742447424028	284.860535991812
ENSG00000065135	5877.03089265379	5584.56938806443	5804.09160033367	2907.63353136724	2801.57920381814	2668.299179518	1.04327924163887	8.78236703268644e-35	3.96617968315429e-33	GNAI3	1	109548611	109618321	+	27174	protein_coding	G protein subunit alpha i3 [Source:HGNC Symbol;Acc:HGNC:4387]	-	5118	5251	5367	3394	2880	3076	11.0266215551503	10.488792698096	10.6911609157933	6.71880887144331	6.46225363599179	6.22424173051018
ENSG00000080822	2262.16312202579	1905.83666795115	2305.63131952886	795.872584160333	779.18921606192	871.794757937448	1.40324642490398	9.71496440411898e-35	4.37618358387069e-33	CLDND1	3	98497912	98523066	-	5217	protein_coding	claudin domain containing 1 [Source:HGNC Symbol;Acc:HGNC:1322]	-	1970	1792	2132	929	801	1005	111.86734214253	94.344458222134	111.937441735731	48.4720144298822	47.3716960084119	53.599543068898
ENSG00000163734	888.788962663938	1109.25649814344	1008.98406243922	1.71339630605023	8.75493501193168	13.8793195293524	6.9519496101037	1.22264498233124e-34	5.49352388888576e-33	CXCL3	4	74036589	74038807	-	2219	protein_coding	C-X-C motif chemokine ligand 3 [Source:HGNC Symbol;Acc:HGNC:4604]	-	774	1043	933	2	9	16	43.8668447947117	54.8051084811608	48.8909148960295	0.104151059966652	0.531235722121373	0.851673927039094
ENSG00000196182	1144.86123485264	1259.21351275344	1190.66608011317	389.797659626428	460.120473404854	349.585360645564	1.58510852281409	1.27672347827818e-34	5.72198373062245e-33	STK40	1	36339624	36385896	-	5590	protein_coding	serine/threonine kinase 40 [Source:HGNC Symbol;Acc:HGNC:21373]	-	997	1184	1101	455	473	403	25.0300876918141	27.5587941665626	25.5567494293689	10.4958320004772	12.367379214313	9.50233180082675
ENSG00000131236	5755.31044040266	5750.47927656911	5609.43229568301	2902.49334244909	2823.95292662641	2658.75714734157	1.02937725682247	1.49724913478585e-34	6.69338420028128e-33	CAP1	1	40040233	40072649	+	3814	protein_coding	cyclase associated actin cytoskeleton regulatory protein 1 [Source:HGNC Symbol;Acc:HGNC:20040]	-	5012	5407	5187	3388	2903	3065	241.905654689146	241.953898181208	231.474038713661	150.250740426846	145.925542938706	138.938744111974
ENSG00000196588	3061.38420473134	3022.53784057877	2918.80812917842	1422.97563217472	1401.76237246595	1471.20787011136	1.06722181934625	1.63206611563922e-34	7.27769935646376e-33	MRTFA	22	40410281	40636702	-	6533	protein_coding	myocardin related transcription factor A [Source:HGNC Symbol;Acc:HGNC:14334]	-	2666	2842	2699	1661	1441	1696	61.8640934892787	61.1425965327893	57.9071880272461	35.4149311642015	34.8250551755378	36.9625809207002
ENSG00000151746	1125.34003024633	948.664234270325	972.215082671878	306.697938782991	365.761729387368	342.645700880888	1.58608403510908	1.79399345083245e-34	7.97966483921782e-33	BICD1	12	32106835	32383633	+	12868	protein_coding	BICD cargo adaptor 1 [Source:HGNC Symbol;Acc:HGNC:1049]	-	980	892	899	358	376	395	25.5909392796428	21.5956510282846	21.7055565262178	8.58976808441288	10.2258005926117	9.68757724184313
ENSG00000058453	393.869010586216	290.342304883182	354.712510696747	1345.87279840246	1055.45605421621	1204.03096917132	-1.79644543029594	2.15705866902373e-34	9.57052872624737e-33	CROCC	1	16740273	16972979	+	8871	protein_coding	ciliary rootlet coiled-coil, rootletin [Source:HGNC Symbol;Acc:HGNC:21299]	-	343	273	328	1571	1085	1388	11.4097784390544	8.41951420599651	10.0880683941905	48.0172780140514	37.5891195411771	43.3641151734503
ENSG00000178209	37868.8403239423	37419.0610073622	41626.810858961	15191.8283475944	18310.4601921767	16916.2881338688	1.21347323982914	2.82363050192302e-34	1.24966826938858e-32	PLEC	8	143915147	143976734	-	16991	protein_coding	plectin [Source:HGNC Symbol;Acc:HGNC:9069]	-	32978	35184	38492	17733	18823	19501	196.171860918287	194.043413616405	211.706386017168	96.9243446971886	116.613965628122	108.949994465547
ENSG00000117519	2951.14681401334	2613.08074394864	2394.30944720304	780.45201740588	988.334885791399	717.387328173403	1.67933530784444	3.04350102081589e-34	1.34361841824199e-32	CNN3	1	94896949	94927278	-	2838	protein_coding	calponin 3 [Source:HGNC Symbol;Acc:HGNC:2157]	-	2570	2457	2214	911	1016	827	121.243119170637	107.465838052365	96.5723227421296	39.4894073107966	49.9191301787627	36.6426959510553
ENSG00000143079	1887.81531604588	1625.06608740477	2033.10829301794	714.486259622947	695.530948170128	663.604964997162	1.41921262080346	3.36418502596127e-34	1.4814967043431e-32	CTTNBP2NL	1	112396181	112463456	+	7404	protein_coding	CTTNBP2 N-terminal like [Source:HGNC Symbol;Acc:HGNC:25330]	-	1644	1528	1880	834	715	765	42.701552053489	36.7964987988831	45.1492748700108	19.9042656354458	19.3418144622023	18.6621301706136
ENSG00000026559	3200.32924928217	3485.1711835245	3435.73672708404	1298.75439998608	1450.40090031002	1539.73701028753	1.2388988594043	3.41469812045203e-34	1.50000994606358e-32	KCNG1	20	51003656	51023129	-	5437	protein_coding	potassium voltage-gated channel modifier subfamily G member 1 [Source:HGNC Symbol;Acc:HGNC:6248]	-	2787	3277	3177	1516	1491	1775	104.060682336553	113.440318675172	109.677615160457	52.0100370336275	57.9797939993272	62.2452176646487
ENSG00000072210	2010.68407445033	1855.85099641448	1890.35813627413	4135.28198465223	3902.75547420777	4239.26465874658	-1.09289396933693	3.642526714395e-34	1.59612996101324e-32	ALDH3A2	17	19648136	19677598	+	6457	protein_coding	aldehyde dehydrogenase 3 family member A2 [Source:HGNC Symbol;Acc:HGNC:403]	-	1751	1745	1748	4827	4012	4887	62.5846759048762	57.8253924187374	57.7662762689462	158.524875748528	149.345489202071	164.052227843696
ENSG00000065911	6640.65448460666	8725.15849546384	8617.99999311701	1979.82943164104	2663.44578474099	2606.7096991065	1.72623818523862	4.51129839714577e-34	1.97193865493016e-32	MTHFD2	2	74198562	74217565	+	4870	protein_coding	methylenetetrahydrofolate dehydrogenase (NADP+ dependent) 2, methenyltetrahydrofolate cyclohydrolase [Source:HGNC Symbol;Acc:HGNC:7434]	-	5783	8204	7969	2311	2738	3005	218.714710856048	287.668129977359	278.663259395709	80.3087764435301	107.84687622774	106.740003057466
ENSG00000145390	786.589715019119	610.463307703101	736.461035928308	209.891047491153	206.227358058835	215.996910175547	1.75419344434036	5.4898524802838e-34	2.39376498666168e-32	USP53	4	119212587	119295517	+	11950	protein_coding	ubiquitin specific peptidase 53 [Source:HGNC Symbol;Acc:HGNC:29255]	-	685	574	681	245	212	249	14.1161120392708	10.9667441963322	12.9754587170235	4.63904804851462	4.54998233023162	4.81927605797287
ENSG00000285517	281.335007561583	333.946826861975	284.418872906233	41.1215113452056	62.2573156404031	48.5776183527334	2.5724129683406	6.11871814970968e-34	2.6614168895408e-32	LINC00941	12	30795458	30879268	+	18914	lincRNA	long intergenic non-protein coding RNA 941 [Source:NCBI gene;Acc:100287314]	-	245	314	263	48	64	56	5.11180380122587	6.0740594210756	5.0735848033644	0.920211360902791	1.39071260239519	1.09737244590515
ENSG00000106003	219.326475282703	261.627131872758	150.320240813561	848.131171494865	1146.89648656305	1133.76691405398	-2.3089020488622	1.07585347496797e-33	4.66809658513674e-32	LFNG	7	2512529	2529177	+	3418	protein_coding	LFNG O-fucosylpeptide 3-beta-N-acetylglucosaminyltransferase [Source:HGNC Symbol;Acc:HGNC:6560]	-	191	246	139	990	1179	1307	6.10384725080608	7.28864323029786	4.10710847127416	29.0699138908558	39.2403993584228	39.2286903243456
ENSG00000100906	2985.59599861271	3242.68750032536	4808.08482487116	897.819664370321	908.567700127132	1014.9252405839	1.96781921936112	1.08153546724089e-33	4.68127686468594e-32	NFKBIA	14	35401511	35404749	-	2373	protein_coding	NFKB inhibitor alpha [Source:HGNC Symbol;Acc:HGNC:7797]	-	2600	3049	4446	1048	934	1170	162.28047435805	176.437802794453	256.574482753279	60.1024899269391	60.7140383663335	68.5861956928784
ENSG00000167173	1346.96311783566	1352.80370626889	1587.55477348422	550.000214242124	506.813460135156	450.210427233369	1.50845577059651	1.65867886318877e-33	7.16185168659288e-32	C15orf39	15	75195643	75212169	+	5812	protein_coding	chromosome 15 open reading frame 39 [Source:HGNC Symbol;Acc:HGNC:24497]	-	1173	1272	1468	642	521	519	26.9839786374232	27.1291620332168	31.2237535922925	13.5700441758436	12.4823115911665	11.2132953703754
ENSG00000176749	509.847932070786	356.280850314528	588.303676277532	60.8255688647832	93.3859734606046	66.7942252350085	2.72271742119916	1.68341719150761e-33	7.25098164020907e-32	CDK5R1	17	32486619	32491256	+	4325	protein_coding	cyclin dependent kinase 5 regulatory subunit 1 [Source:HGNC Symbol;Acc:HGNC:1775]	-	444	335	544	71	96	77	13.1019838936193	9.16516301816647	14.8423980307917	1.92508850583018	2.95035753199666	2.13404094728505
ENSG00000006327	8755.83441900844	9316.47835449332	8238.41434904824	2113.47434351296	3215.97946104957	2166.04130404956	1.811933998771	1.79596831879395e-33	7.7169968804877e-32	TNFRSF12A	16	3018445	3022383	+	1848	protein_coding	TNF receptor superfamily member 12A [Source:HGNC Symbol;Acc:HGNC:18152]	-	7625	8760	7618	2467	3306	2497	510.768580675657	544.038617540389	471.820034211293	151.841937574757	230.640993153478	157.094435002758
ENSG00000260401	367.457969060026	293.532879662118	432.576232557009	1517.21242900748	1172.18852104196	1593.51937346377	-1.97017488078099	2.53464189852507e-33	1.08645921379151e-31	AP002761.4	11	73238975	73242335	+	3361	sense_overlapping	novel transcript, overlapping to P2RY2	-	320	276	400	1771	1205	1837	5.57413168966565	4.45735910699967	6.44226107712398	28.3454965186807	21.860677498311	30.0534500353662
ENSG00000165732	6231.85749402738	6540.67829681894	6049.57861230977	1620.01620737049	2407.60712828121	1682.86749293398	1.72124780336444	2.57925515536274e-33	1.10291193273881e-31	DDX21	10	68956128	68985073	+	5020	protein_coding	DExD-box helicase 21 [Source:HGNC Symbol;Acc:HGNC:2744]	-	5427	6150	5594	1891	2475	1940	66.6096576368317	69.983199150449	63.4820474068739	21.3258902507377	31.6374817110333	22.3633593195084
ENSG00000133069	126.313676864384	59.5573958734733	96.2482117439345	647.663803686988	503.895148464512	586.401250115139	-2.62726231864443	2.67791371860018e-33	1.14233991711757e-31	TMCC2	1	205228176	205285632	+	5592	protein_coding	transmembrane and coiled-coil domain family 2 [Source:HGNC Symbol;Acc:HGNC:24239]	-	110	56	89	756	518	676	2.82333985503382	1.33259996200981	2.11208583268196	17.8291455455583	13.8468043983055	16.2957780754827
ENSG00000248323	221.623087589328	169.100463283612	282.255991743448	17.1339630605023	23.3464933651511	19.0840643528596	3.5036779388593	4.13127623742184e-33	1.75807651997786e-31	LUCAT1	5	91054834	91314547	-	16538	antisense	lung cancer associated transcript 1 [Source:HGNC Symbol;Acc:HGNC:48498]	-	193	159	261	20	24	22	8.74561901492475	6.67992621657669	10.9351522916714	0.832724806080118	1.13264499680367	0.936297487707549
ENSG00000128283	3297.93527231374	4054.15701910143	3658.5134868509	1088.0066543419	1400.78960190907	1367.11297364121	1.51420460868365	5.35425189119357e-33	2.27305326690167e-31	CDC42EP1	22	37560447	37569405	+	2573	protein_coding	CDC42 effector protein 1 [Source:HGNC Symbol;Acc:HGNC:17014]	-	2872	3812	3383	1270	1440	1576	165.985728593753	204.258670795177	180.775426361212	67.4416668711008	86.675854049576	85.54614798933
ENSG00000132669	1660.45069768999	1558.06401704711	1670.82569825145	3592.13535563431	3428.04344244969	3311.95262269172	-1.07954881955705	6.10125998734407e-33	2.58398577885053e-31	RIN2	20	19757606	20002459	+	8273	protein_coding	Ras and Rab interactor 2 [Source:HGNC Symbol;Acc:HGNC:18750]	-	1446	1465	1545	4193	3524	3818	49.2193195068409	46.2323780320756	48.623574123445	131.138567574621	124.925914040869	122.056571882217
ENSG00000138434	8482.53755452004	6514.09017366114	8403.87475800129	2810.82664007541	2695.54721311808	3090.75096769266	1.44446642184476	7.92964892150164e-33	3.3503239822755e-31	ITPRID2	2	181891833	181930738	+	9582	protein_coding	ITPR interacting domain containing 2 [Source:HGNC Symbol;Acc:HGNC:11319]	-	7387	6125	7771	3281	2771	3563	143.015158286245	109.941424817143	139.104751323364	58.3658028218178	55.872720977964	64.7869785612521
ENSG00000176659	531.665748983726	484.967366398283	384.992846975738	35.1246242740297	72.9577917660973	23.4213517057822	3.42527679388079	8.07970252633472e-33	3.40559461485008e-31	C20orf197	20	60055925	60072953	+	3320	lincRNA	chromosome 20 open reading frame 197 [Source:HGNC Symbol;Acc:HGNC:26601]	-	463	456	356	41	75	27	16.0489676027816	14.6545419318811	11.409515179035	1.30583476695311	2.70755131710765	0.878997835222297
ENSG00000086544	3140.61732930991	2785.37178201119	3732.0514463856	1125.701373075	924.132029037233	1143.3089462304	1.59624804047035	8.16735497477353e-33	3.43436306694574e-31	ITPKC	19	40717103	40740860	+	3385	protein_coding	inositol-trisphosphate 3-kinase C [Source:HGNC Symbol;Acc:HGNC:14897]	-	2735	2619	3451	1314	950	1318	80.7070404257856	71.6524237151582	94.1564625078345	35.6276943191669	29.1962464103836	36.5281294613207
ENSG00000167470	4584.03816402383	5445.24762271756	5684.0516957991	1644.86045380822	1984.45193603785	2068.88606734409	1.46363137572065	8.27451840263243e-33	3.47118007776782e-31	MIDN	19	1248553	1259140	+	4492	protein_coding	midnolin [Source:HGNC Symbol;Acc:HGNC:16298]	-	3992	5120	5256	1920	2040	2385	144.984392802019	172.40187243357	176.496932239459	64.0722848310975	77.1631969906818	81.3536488994979
ENSG00000130766	1404.37842550129	2053.66663270852	1714.08332150715	520.87247703927	551.560905751696	511.79990764487	1.70756897076305	8.70489953102532e-33	3.64309305904826e-31	SESN2	1	28259527	28282491	+	3453	protein_coding	sestrin 2 [Source:HGNC Symbol;Acc:HGNC:20746]	-	1223	1931	1585	608	567	590	20.7360311982024	30.3544767038393	24.8473186910938	9.47198542237116	10.0122471937263	9.39526694744636
ENSG00000127314	3211.81231081529	2981.0603684526	3215.12284847997	1436.68280262312	1177.05237382637	1319.40281275906	1.25763167160222	9.61883704397278e-33	4.01609132522288e-31	RAP1B	12	68610839	68671901	+	16942	protein_coding	RAP1B, member of RAS oncogene family [Source:HGNC Symbol;Acc:HGNC:9857]	-	2797	2803	2973	1677	1210	1521	140.680934641534	130.709505690113	138.257522711932	77.5022127893855	63.3836832904895	71.8505215016288
ENSG00000124762	23000.572250851	24783.3213578491	27747.6024373693	11418.9296816718	10595.4169055511	11559.7382530094	1.16970956461205	9.74170567004618e-33	4.05782154063124e-31	CDKN1A	6	36676460	36687339	+	3050	protein_coding	cyclin dependent kinase inhibitor 1A [Source:HGNC Symbol;Acc:HGNC:1784]	-	20030	23303	25658	13329	10892	13326	836.428254006763	902.19595657306	990.65316009865	511.426908373486	473.701436706484	522.643418978683
ENSG00000115520	1013.95433337501	913.567911702028	931.120340578962	382.087376249202	353.115712147911	344.380615822057	1.40425540555385	9.89865928674641e-33	4.11352031345708e-31	COQ10B	2	197453423	197475308	+	2722	protein_coding	coenzyme Q10B [Source:HGNC Symbol;Acc:HGNC:25819]	-	883	859	861	446	363	397	41.1591903506101	37.122787490941	37.1073853353185	19.1020175341226	17.6222788256679	17.3801915382494
ENSG00000155324	716.543039667051	610.463307703101	695.366293835392	210.747745644179	219.846145855173	173.491494116905	1.74420350114932	1.21264744089186e-32	5.02751701314018e-31	GRAMD2B	5	126360132	126496494	+	5051	protein_coding	GRAM domain containing 2B [Source:HGNC Symbol;Acc:HGNC:24911]	-	624	574	643	246	226	200	25.964875897288	22.1439376416346	24.7379505788511	9.40535147711643	9.79398477572546	7.8160906772511
ENSG00000157216	381.237642899777	315.866903114671	361.201154185103	1056.30882267997	931.914193492283	988.901516466359	-1.49329006735412	1.38702599302387e-32	5.73703765292095e-31	SSBP3	1	54225432	54413479	-	5227	protein_coding	single stranded DNA binding protein 3 [Source:HGNC Symbol;Acc:HGNC:15674]	-	332	297	334	1233	958	1140	16.3337867494139	13.547106429521	15.1930982907382	55.7378400915398	49.0866767424295	52.675853464274
ENSG00000070495	1518.06073467923	1250.70531334294	1704.35035627462	477.18087123499	519.459477374613	487.511098468503	1.59194085026874	1.4093769559019e-32	5.81589749424974e-31	JMJD6	17	76712832	76726799	-	5969	protein_coding	jumonji domain containing 6, arginine demethylase and lysine hydroxylase [Source:HGNC Symbol;Acc:HGNC:19355]	-	1322	1176	1576	557	534	562	33.1467024050501	27.337417893033	36.5355938124377	12.8322357675957	13.9443878899851	13.2343654081059
ENSG00000175602	3001.67228475909	4440.2165673527	3178.35386871262	905.529947747547	1131.33215765295	919.504918819597	1.84548973499571	1.52899596399392e-32	6.29484082571728e-31	CCDC85B	11	65890112	65891635	+	1524	protein_coding	coiled-coil domain containing 85B [Source:HGNC Symbol;Acc:HGNC:24926]	-	2614	4175	2939	1057	1163	1060	100.419111663053	148.699177952906	104.390616194797	37.3098961638608	46.5307262034451	38.2449933000848
ENSG00000143067	741.805775039928	657.25840446083	819.731960695532	191.900386277626	244.165409777206	219.466740057885	1.76068183391306	1.57886029010385e-32	6.48504958601124e-31	ZNF697	1	119619422	119647773	-	5041	protein_coding	zinc finger protein 697 [Source:HGNC Symbol;Acc:HGNC:32034]	zf-C2H2	646	618	758	224	251	253	7.50259631607829	6.65439891903118	8.1395304136094	2.39037116324177	3.03600237472274	2.75967230159864
ENSG00000145779	2249.53175433935	1712.27513136236	2527.32663871433	645.093709227912	556.424758536102	683.556486820606	1.78275213139212	1.87628192863047e-32	7.6888469867003e-31	TNFAIP8	5	119268692	119399688	+	9591	protein_coding	TNF alpha induced protein 8 [Source:HGNC Symbol;Acc:HGNC:17260]	-	1959	1610	2337	753	572	788	48.3521188566675	36.8424282287736	53.3323683234185	17.0771074713322	14.7036930178091	18.2669156646693
ENSG00000104067	2822.53652484233	2553.52334807517	2751.18483906258	1267.91326647717	1266.54726505945	1285.57197140627	1.08903582893519	2.00282825967625e-32	8.18846851756322e-31	TJP1	15	29699367	29968865	-	11265	protein_coding	tight junction protein 1 [Source:HGNC Symbol;Acc:HGNC:11827]	-	2458	2401	2544	1480	1302	1482	42.689285398286	38.660766689303	40.851235566348	23.617666348178	23.5503472177295	24.1737007740231
ENSG00000196449	781.996490405868	818.914193260258	693.203412672607	226.168312398631	272.375755926763	216.864367646131	1.68306540991878	2.08942814834526e-32	8.52284481800833e-31	YRDC	1	37802944	37808185	-	1826	protein_coding	yrdC N6-threonylcarbamoyltransferase domain containing [Source:HGNC Symbol;Acc:HGNC:28905]	-	681	770	641	264	280	250	21.8344420021667	22.8890098896414	19.0022093466826	7.77744903220853	9.34980042998576	7.5282308207094
ENSG00000204371	361.716438293463	391.377172882825	338.49090197586	1008.33372611056	918.295405695945	1024.46727276032	-1.43499852130749	2.21156869005492e-32	9.00032195863041e-31	EHMT2	6	31879759	31897687	-	7289	protein_coding	euchromatic histone lysine methyltransferase 2 [Source:HGNC Symbol;Acc:HGNC:14129]	-	315	368	313	1177	944	1181	7.40342336389047	8.01883257520454	6.801699676141	25.4177296067671	23.106988576569	26.0693294809229
ENSG00000124171	338.750315227212	335.010351788287	303.884803371299	68.5358522420093	51.5568395147088	76.3362574114383	2.31012485352929	2.34411567761357e-32	9.51786234880574e-31	PARD6B	20	50731544	50756795	+	4726	protein_coding	par-6 family cell polarity regulator beta [Source:HGNC Symbol;Acc:HGNC:16245]	-	295	315	281	80	53	88	6.72285385807348	6.65554316370656	5.92091815291947	1.67517391896538	1.25793108215142	1.8835287724689
ENSG00000242147	499.513176690973	482.840316545659	480.15961813828	145.63868601427	151.752206873482	119.709130940665	1.8114977967442	2.41423848985558e-32	9.77919830801421e-31	AL365356.5	10	5594991	5596118	-	697	lincRNA	uncharacterized LOC105376382 [Source:NCBI gene;Acc:105376382]	-	435	454	444	170	156	138	36.5386281604211	35.3557561246759	34.4823641650462	13.1204932860428	13.6469909370979	10.8867938482004
ENSG00000130479	1911.92974526545	2258.92694348674	2342.4002992962	789.018998936132	729.577917660973	883.939162525632	1.43850494109293	2.41952711908164e-32	9.77919830801421e-31	MAP1S	19	17719242	17734516	+	5040	protein_coding	microtubule associated protein 1S [Source:HGNC Symbol;Acc:HGNC:15715]	-	1665	2124	2166	921	750	1019	107.711337202793	127.392244087282	129.555756668903	54.7450770137308	50.5309853546389	61.9126361047914
ENSG00000144645	1563.99298081174	1562.31811675236	1602.69494162372	659.657577829339	732.496229331617	648.858187997225	1.21301559757338	2.70014740420617e-32	1.08885443044788e-30	OSBPL10	3	31657890	32077580	-	11976	protein_coding	oxysterol binding protein like 10 [Source:HGNC Symbol;Acc:HGNC:16395]	-	1362	1469	1482	770	753	748	55.8790344722584	55.8772311305298	56.2174409770089	29.0269077113085	32.174817037794	28.8224779537612
ENSG00000133657	4920.49186694441	4619.95227989943	4948.67210045218	2479.28445485469	2363.83245322155	2382.90567169569	1.00357012381173	2.72222461845093e-32	1.0952623277372e-30	ATP13A3	3	194402672	194498364	-	13254	protein_coding	ATPase 13A3 [Source:HGNC Symbol;Acc:HGNC:24113]	-	4285	4344	4576	2894	2430	2747	61.7751197129867	58.0622527437295	60.9957910991492	38.3353610037461	36.4853374185846	37.1945544622078
ENSG00000091436	2534.31168036087	2270.62571767617	2781.46517534157	1004.90693349846	1083.66640036577	1023.59981528974	1.28571454545156	2.88839647447495e-32	1.1594848704678e-30	MAP3K20	2	173075435	173268010	+	13799	protein_coding	mitogen-activated protein kinase kinase kinase 20 [Source:HGNC Symbol;Acc:HGNC:17797]	-	2207	2135	2572	1173	1114	1180	47.2433582449595	42.371867302104	50.9050039699357	23.0714399855817	24.8355020133998	23.7234784420711
ENSG00000064932	3609.12623986145	3687.24091952378	4273.85317766325	1371.57374299321	1670.24704616519	1521.52040340526	1.34268181246456	3.01897362672251e-32	1.20916040981603e-30	SBNO2	19	1107636	1174283	-	6626	protein_coding	strawberry notch homolog 2 [Source:HGNC Symbol;Acc:HGNC:29158]	-	3143	3467	3952	1601	1717	1754	87.540178582869	89.5278561214232	101.77264608207	40.9725166407773	49.8061149240679	45.8828692397552
ENSG00000115590	189.470515296576	249.928357683325	268.197264185346	11.9937741423516	31.1286578202015	14.7467769999369	3.63178638747794	3.74859305558218e-32	1.49799871022509e-30	IL1R2	2	101991844	102028544	+	3073	protein_coding	interleukin 1 receptor type 2 [Source:HGNC Symbol;Acc:HGNC:5994]	-	165	235	248	14	32	17	10.1899338755256	13.4553989721958	14.160878141068	0.794426492213986	2.05819597168824	0.986039414077896
ENSG00000169155	938.166127256379	866.772814944299	912.735850695289	358.099827964498	335.605842124048	363.464680174916	1.36129507641885	3.92641438195514e-32	1.56552508567009e-30	ZBTB43	9	126805006	126838210	+	7052	protein_coding	zinc finger and BTB domain containing 43 [Source:HGNC Symbol;Acc:HGNC:17908]	ZBTB	817	815	844	418	345	419	12.9872169847317	12.0113810479407	12.4047372531227	6.10532212696721	5.71166147247792	6.25555713444457
ENSG00000162738	104.495859951445	91.463143662834	124.36566686014	495.171532448517	397.863157764451	486.643640997919	-2.10774811489204	5.84826839335428e-32	2.32655944646182e-30	VANGL2	1	160400586	160428678	+	5340	protein_coding	VANGL planar cell polarity protein 2 [Source:HGNC Symbol;Acc:HGNC:15511]	-	91	86	115	578	409	561	1.87264252132681	1.64079088719318	2.18807604589154	10.9289789065955	8.76569025147876	10.8426211001803
ENSG00000084112	1383.70891474166	1251.76883826925	1373.4295383685	478.89426754104	554.47921742234	435.463650233432	1.44961986447537	7.67900467740849e-32	3.04801389695432e-30	SSH1	12	108778192	108857590	-	14537	protein_coding	slingshot protein phosphatase 1 [Source:HGNC Symbol;Acc:HGNC:30579]	-	1205	1177	1270	559	570	502	24.118868818167	21.8417608315405	23.5030753332234	10.2806354059082	11.8821236673233	9.43694747113151
ENSG00000110427	542.000504363539	546.65181212438	615.339690812345	183.333404747375	177.044241352396	189.105728587427	1.63234106410006	8.78625838707274e-32	3.47971213034337e-30	KIAA1549L	11	33376466	33674102	+	13012	protein_coding	KIAA1549 like [Source:HGNC Symbol;Acc:HGNC:24836]	-	472	514	569	214	182	218	4.27963737002094	4.32085196536155	4.77010920870435	1.78285903812513	1.71864304326314	1.85643350555252
ENSG00000168264	3543.67278912263	3078.90466167331	4079.1938730126	1261.916379406	1389.11635522649	1381.85975064115	1.40807708545338	9.561733061917e-32	3.77837858024814e-30	IRF2BP2	1	234604269	234609525	-	4724	protein_coding	interferon regulatory factor 2 binding protein 2 [Source:HGNC Symbol;Acc:HGNC:21729]	-	3086	2895	3772	1473	1428	1593	54.4193809255176	47.3312025932228	61.5007543067516	23.8670467175899	26.22619020611	26.3834377342582
ENSG00000178860	1002.47127184188	1140.09872100649	1284.75141069432	283.567088651313	391.053763866282	345.248073292641	1.75038738712596	1.11539790180535e-31	4.39774811930069e-30	MSC	8	71841549	71844468	-	2113	protein_coding	musculin [Source:HGNC Symbol;Acc:HGNC:7321]	bHLH	873	1072	1188	331	402	398	53.970945154526	61.4443368212622	67.9068059727927	18.8023457639797	25.8833900483931	23.1092996514843
ENSG00000107338	578.746301269541	525.38131359814	528.824444300944	170.482932451998	185.799176364328	169.154206763983	1.63671359445486	1.14516170741137e-31	4.50506615695635e-30	SHB	9	37919134	38069211	-	2783	protein_coding	SH2 domain containing adaptor protein B [Source:HGNC Symbol;Acc:HGNC:10838]	-	504	494	489	199	191	195	10.6026173766158	9.63497955438712	9.51135726358651	3.84657221418698	4.1847088146969	3.85278785243262
ENSG00000057019	4740.20780087434	4307.27595156369	3679.06085789736	1727.10347649863	1716.94003289549	1556.21870222864	1.34775651177718	1.20441202892166e-31	4.71719162566374e-30	DCBLD2	3	98795941	98901689	-	11274	protein_coding	discoidin, CUB and LCCL domain containing 2 [Source:HGNC Symbol;Acc:HGNC:24627]	-	4128	4050	3402	2016	1765	1794	130.003803257485	118.253141848966	99.0607841738664	58.3371432518105	57.8909135245462	53.063603581788
ENSG00000103126	1702.93802536256	1554.87344226818	1808.1686520883	591.978423740355	719.85021209216	642.785985703134	1.37475586564287	1.20330596084327e-31	4.71719162566374e-30	AXIN1	16	287440	352673	-	7487	protein_coding	axin 1 [Source:HGNC Symbol;Acc:HGNC:903]	-	1483	1462	1672	691	740	741	29.4716307610923	26.9371524979966	30.7220628062774	12.6176746533225	15.3159542394214	13.8305406159593
ENSG00000097021	2829.4263617622	2985.31446815785	2751.18483906258	1382.71081898254	1368.68817353199	1268.22282199458	1.09169503333219	1.35178391379448e-31	5.28269991741805e-30	ACOT7	1	6264269	6394391	-	4124	protein_coding	acyl-CoA thioesterase 7 [Source:HGNC Symbol;Acc:HGNC:24157]	-	2464	2807	2544	1614	1407	1462	95.2190467914457	100.569625895305	90.8973696991149	57.3092754264422	56.6273903071939	53.0625883504572
ENSG00000165799	291.669762941396	240.356633346517	187.089220580906	33.4112279679795	28.2103461495576	23.4213517057822	3.07850504262105	1.68610329895286e-31	6.57468870074062e-30	RNASE7	14	21042226	21044234	+	1499	protein_coding	ribonuclease A family member 7 [Source:HGNC Symbol;Acc:HGNC:19278]	-	254	226	173	39	29	27	12.2897799036091	10.1381829400211	7.73940502082019	1.73385692267624	1.46136166460881	1.22696474685162
ENSG00000115641	3580.41858602863	3276.72029796734	3276.76496161934	1523.20931607866	1589.50708994404	1356.7034839942	1.18123234245208	1.78810094243792e-31	6.95708812834693e-30	FHL2	2	105357712	105438513	-	6626	protein_coding	four and a half LIM domains 2 [Source:HGNC Symbol;Acc:HGNC:3703]	-	3118	3081	3030	1778	1634	1564	111.105179752657	101.786736388293	99.8278935256353	58.2141034428455	60.6400529217929	52.3423089094448
ENSG00000156804	215.881556822765	127.622991157443	175.193374185589	1333.02232610708	718.877441535279	1139.83911634807	-2.6233795767998	2.00334908491774e-31	7.77747562506551e-30	FBXO32	8	123497889	123541206	-	7395	protein_coding	F-box protein 32 [Source:HGNC Symbol;Acc:HGNC:16731]	-	188	120	162	1556	739	1314	5.67058771652122	3.3557744682539	4.51789695491321	43.1239046716326	23.2147486520733	37.2240412465752
ENSG00000106105	10377.2427074858	11825.3336556634	11392.9765249702	5045.95212131793	5608.02226042068	5247.2502395658	1.07927040710381	2.12962344668191e-31	8.24961135155577e-30	GARS	7	30594681	30634033	+	4152	protein_coding	glycyl-tRNA synthetase [Source:HGNC Symbol;Acc:HGNC:4162]	-	9037	11119	10535	5890	5765	6049	565.254713458962	644.80283210997	609.264022233043	338.511530304112	375.550674024774	355.354178616002
ENSG00000109101	17.2245922996887	14.8893489683683	15.1401681394953	162.772649074772	189.690258591853	240.285719351914	-3.6511619456479	2.43164672782225e-31	9.39900480843609e-30	FOXN1	17	28506243	28538896	+	3637	protein_coding	forkhead box N1 [Source:HGNC Symbol;Acc:HGNC:12765]	Fork	15	14	14	190	195	277	0.428802260031882	0.371052308757859	0.370036807523183	4.99065638175165	5.80563518259108	7.43709805776652
ENSG00000184009	83626.5439211421	89639.1984142089	76947.7416878222	36382.2571626706	27498.2781019205	27357.8737072948	1.45542992929424	2.69203548251564e-31	1.03828113609966e-29	ACTG1	17	81509971	81523847	-	2993	protein_coding	actin gamma 1 [Source:HGNC Symbol;Acc:HGNC:144]	-	72826	84285	71153	42468	28268	31538	2977.41380543946	3194.80479807501	2689.65786720609	1595.33837037279	1203.64148424065	1211.00189233679
ENSG00000169991	1177.0138071454	1140.09872100649	1126.86108581101	450.623228491211	492.221901781937	405.102638762973	1.35426165900218	2.83231205994355e-31	1.09000913906914e-29	IFFO2	1	18904281	18956686	-	6188	protein_coding	intermediate filament family orphan 2 [Source:HGNC Symbol;Acc:HGNC:27006]	-	1025	1072	1042	526	506	467	23.3046395924641	22.5971988231982	21.9047009110511	10.9886042022058	11.9816979279999	9.9722541460402
ENSG00000005469	203.250189136327	151.020539536307	244.40557139471	796.729282313358	727.632376547211	764.230031584967	-1.93541438119518	3.00948346108695e-31	1.15568081803953e-29	CROT	7	87345681	87399795	+	4979	protein_coding	carnitine O-octanoyltransferase [Source:HGNC Symbol;Acc:HGNC:2366]	-	177	142	226	930	748	881	6.600386583971	4.90936980089743	7.79211994033168	31.8652489806888	29.0500596398889	30.8553123328921
ENSG00000137440	23339.3225660782	27786.7157497542	26195.7352030711	7963.86603052148	10945.6143060284	8549.66083008109	1.49369731662989	3.30124954580406e-31	1.2649788032331e-29	FGFBP1	4	15935569	15938740	-	1359	protein_coding	fibroblast growth factor binding protein 1 [Source:HGNC Symbol;Acc:HGNC:19695]	-	20325	26127	24223	9296	11252	9856	875.602224929266	1043.53529685889	964.840032246535	367.96853046867	504.841850110776	398.78143240981
ENSG00000153234	234.254455275767	176.545137767796	196.822185813439	27.4143408968037	26.264805035795	23.4213517057822	2.97788671465863	3.57855661118711e-31	1.3682761919621e-29	NR4A2	2	156324432	156342348	-	3967	protein_coding	nuclear receptor subfamily 4 group A member 2 [Source:HGNC Symbol;Acc:HGNC:7981]	NGFIB-like	204	166	182	32	27	27	6.26947169985092	4.72988043883734	5.17158003333188	0.903626624214604	0.864199214096659	0.779331938945124
ENSG00000173218	1008.21280260845	1005.03105536486	1004.65830011365	2086.06000261616	2053.51864557642	2173.84842128482	-1.06498715218443	3.60543744546894e-31	1.37558317019691e-29	VANGL1	1	115641953	115698224	+	9062	protein_coding	VANGL planar cell polarity protein 1 [Source:HGNC Symbol;Acc:HGNC:15512]	-	878	945	929	2435	2111	2506	13.7148383326711	13.6857713881234	13.4172333758795	34.9488913343673	34.3426444773022	36.7650512202883
ENSG00000131459	315.78419216096	411.584146482753	339.572342557252	59.112172558733	64.2028567541657	85.0108321172835	2.3558979530748	3.8107973887184e-31	1.4508074445695e-29	GFPT2	5	180300690	180353387	-	4780	protein_coding	glutamine-fructose-6-phosphate transaminase 2 [Source:HGNC Symbol;Acc:HGNC:4242]	-	275	387	314	69	66	98	16.7884207751099	21.9043017031185	17.7238425359414	3.87047711222265	4.19633751161985	5.61902752410555
novel.76	342.195233687149	321.184527746231	377.42276290599	62.5389651708335	84.6310384486729	49.445075823318	2.41041952712348	5.40845565872876e-31	2.05463284391578e-29	-	11	12360141	12362134	-	1994	-	-	-	298	302	349	73	87	57	8.7495732031594	8.22089012600304	9.47429962210956	1.96938999022699	2.6603524787011	1.5718221068828
ENSG00000088726	1165.53074561227	1117.76469755394	1130.10540755519	507.165306590869	470.820949530548	480.571438703827	1.22612337298894	5.44890293612385e-31	2.06556592458673e-29	TMEM40	3	12733525	12769457	-	3562	protein_coding	transmembrane protein 40 [Source:HGNC Symbol;Acc:HGNC:25620]	-	1015	1051	1045	592	484	554	52.3098494115888	50.2182343989711	49.7948927306851	28.0335046689113	25.978382869764	26.8154521519469
ENSG00000171310	2719.18897104419	2652.43116622219	3299.47521382859	1056.30882267997	1170.2429799282	1185.81436228905	1.34564569629812	7.22742917776925e-31	2.73391407551387e-29	CHST11	12	104455295	104762014	+	6492	protein_coding	carbohydrate sulfotransferase 11 [Source:HGNC Symbol;Acc:HGNC:17422]	-	2368	2494	3051	1233	1203	1367	59.0193524505536	57.6302478279578	70.3082086570158	28.2367091140623	31.2268152237126	31.9992050017322
ENSG00000101825	47.0805522858159	18.0799237473044	42.1761826743084	405.21822638088	257.784197573544	403.367723821804	-3.31888236948254	7.3727314258652e-31	2.78293101134524e-29	MXRA5	X	3308565	3346641	-	9793	protein_coding	matrix remodeling associated 5 [Source:HGNC Symbol;Acc:HGNC:7539]	-	41	17	39	473	265	465	0.245111597878465	0.0942258842446764	0.215573659687617	2.59824084852679	1.64996678752528	2.61090391404315
ENSG00000162702	1344.66650552903	1206.03726643783	1293.40293534546	540.576534558848	555.451987979221	496.185673174349	1.271878702638	7.79177802973755e-31	2.93407600119556e-29	ZNF281	1	200404940	200410056	-	4895	protein_coding	zinc finger protein 281 [Source:HGNC Symbol;Acc:HGNC:13075]	zf-C2H2	1171	1134	1196	631	571	572	18.8602844644941	16.9334595310107	17.8103972615788	9.33810954066614	9.57804285628112	8.65257364706244
ENSG00000170786	334.157090613961	287.151730104246	289.826075813196	29.1277372028539	53.5023806284714	19.0840643528596	3.17619066542318	7.82060324499396e-31	2.93407600119556e-29	SDR16C5	8	56300010	56320776	-	3279	protein_coding	short chain dehydrogenase/reductase family 16C member 5 [Source:HGNC Symbol;Acc:HGNC:30311]	-	291	270	268	34	55	22	8.2065647176198	7.059492315261	6.98802237559883	0.881019635873975	1.61540128196991	0.582705372889284
ENSG00000124107	2613.54480493944	2761.97423363232	3265.95055580542	1201.09081054121	1168.29743881444	1197.95876687723	1.27644322793501	7.82287675853982e-31	2.93407600119556e-29	SLPI	20	45252239	45254564	-	596	protein_coding	secretory leukocyte peptidase inhibitor [Source:HGNC Symbol;Acc:HGNC:11092]	-	2276	2597	3020	1402	1201	1381	223.574236797437	236.517208567694	274.288453147002	126.542314608778	122.868860485199	127.409294160858
ENSG00000167460	13776.228921291	14775.5518012529	14387.4854948461	7634.03724160681	7761.73627335587	7474.01356655627	0.908904542899569	8.48369000254733e-31	3.17519585867009e-29	TPM4	19	16067021	16103005	+	8632	protein_coding	tropomyosin 4 [Source:HGNC Symbol;Acc:HGNC:12013]	-	11997	13893	13304	8911	7979	8616	397.045780345125	426.290110553718	407.100134037257	270.977125073434	275.02091018724	267.812934556812
ENSG00000196935	840.56010422481	717.879325260616	794.858827323504	176.479819523174	264.593591471713	216.864367646131	1.84107418515634	8.73719695050178e-31	3.26317716486779e-29	SRGAP1	12	63844293	64162221	+	26641	protein_coding	SLIT-ROBO Rho GTPase activating protein 1 [Source:HGNC Symbol;Acc:HGNC:17382]	-	732	675	735	206	272	250	7.1545120188665	6.11665527816437	6.64212980716071	1.85001145732751	2.76877180966008	2.2949164405034
ENSG00000171462	1028.88231336807	1053.95320197522	1045.75304220657	2183.72359206102	2116.7487317737	2306.56941428425	-1.07856255342447	9.54159448365523e-31	3.55610204513997e-29	DLK2	6	43450352	43456632	-	2236	protein_coding	delta like non-canonical Notch ligand 2 [Source:HGNC Symbol;Acc:HGNC:21113]	-	896	991	967	2549	2176	2659	33.540305949556	34.3933089231399	33.4685245801897	87.6732501810135	84.8334687461068	93.4835679376938
ENSG00000172331	741.805775039928	621.098556966222	538.557409533476	173.909725064099	189.690258591853	167.419291822813	1.84077759560668	9.98477383050817e-31	3.71345485549341e-29	BPGM	7	134646808	134679813	+	2539	protein_coding	bisphosphoglycerate mutase [Source:HGNC Symbol;Acc:HGNC:1093]	-	646	584	498	203	195	193	23.9826176470201	20.1010252263919	17.0940311685898	6.92465856815058	7.53959470763889	6.72944590836466
ENSG00000145604	253.775659882081	291.405829809494	293.070397557374	737.617109754625	829.773285019747	876.132045290371	-1.54252986596726	1.0431192882704e-30	3.87135026420353e-29	SKP2	5	36151989	36184319	+	3837	protein_coding	S-phase kinase associated protein 2 [Source:HGNC Symbol;Acc:HGNC:10901]	-	221	274	271	861	853	1010	7.87979428779983	9.05762768244693	8.93393894509427	28.2074624537514	31.6753163697067	33.8222045637065
ENSG00000157224	1735.09059765531	1554.87344226818	1783.29551871627	634.813331391611	637.16471475725	746.013424702692	1.32954233520962	1.07320362483039e-30	3.97467024484779e-29	CLDN12	7	90383721	90513402	+	6741	protein_coding	claudin 12 [Source:HGNC Symbol;Acc:HGNC:2034]	-	1511	1462	1649	741	655	860	87.4137417741725	78.4158609279624	88.2037369142105	39.3887061781885	39.4644332590198	46.7274013897598
ENSG00000198736	253.775659882081	300.977554146303	284.418872906233	890.109380993095	769.461510493107	776.37443617315	-1.536874743658	1.28275949007052e-30	4.74085412374079e-29	MSRB1	16	1938210	1943326	-	2157	protein_coding	methionine sulfoxide reductase B1 [Source:HGNC Symbol;Acc:HGNC:14133]	-	221	283	263	1039	791	895	14.7364717774115	17.4956053790364	16.2146685173582	63.6583022200614	54.9322073212529	56.0508509492517
ENSG00000135625	140.093350704135	136.131190567939	162.216087208878	4.28349076512558	8.75493501193168	6.07220229409168	4.53785881084643	1.45633871518562e-30	5.37115922394398e-29	EGR4	2	73290929	73293705	-	2377	protein_coding	early growth response 4 [Source:HGNC Symbol;Acc:HGNC:3241]	zf-C2H2	122	128	150	5	9	7	3.00740540301827	2.92538756171489	3.41880623371795	0.113250573626896	0.231059579347949	0.162064583326834
ENSG00000121236	35.59749075269	41.4774721261689	61.6421131393738	264.719729284761	283.076232052458	293.20062505757	-2.59692935705075	1.55970854675592e-30	5.74044083227028e-29	TRIM6	11	5596109	5612958	+	3947	protein_coding	tripartite motif containing 6 [Source:HGNC Symbol;Acc:HGNC:16277]	-	31	39	57	309	291	338	0.902496200394633	1.0526635648614	1.53429767574861	8.26571503932754	8.82319751239577	9.2418373421621
ENSG00000245848	52.8220830523788	44.668046905105	45.4205044184859	252.725955142409	250.974803675375	315.754519292767	-2.52197691517708	1.5663943281286e-30	5.75308688607066e-29	CEBPA	19	33299934	33302564	-	2631	protein_coding	CCAAT enhancer binding protein alpha [Source:HGNC Symbol;Acc:HGNC:1833]	C/EBP	46	42	42	295	258	364	1.0236058105431	0.866493874955639	0.86412244219781	6.0316368793116	5.97921184363595	7.60736451572177
ENSG00000127528	164.207779923699	204.196785851908	206.555151045972	18.8473593665525	20.4281816945073	27.7586390587048	3.09908984626054	1.87324293421114e-30	6.86584258060867e-29	KLF2	19	16324817	16327874	+	2018	protein_coding	Kruppel like factor 2 [Source:HGNC Symbol;Acc:HGNC:6347]	zf-C2H2	143	192	191	22	21	32	6.4849339056017	8.07257411975934	8.00855139566386	0.916706812084481	0.991832044063942	1.36294216364273
ENSG00000175029	2503.30741422143	2468.44135397021	2768.48788836486	950.934949857879	1140.08709266488	1128.56216923047	1.26591530749509	2.59933616721903e-30	9.50744796865257e-29	CTBP2	10	124984317	125161170	-	10946	protein_coding	C-terminal binding protein 2 [Source:HGNC Symbol;Acc:HGNC:2495]	-	2180	2321	2560	1110	1172	1301	78.7838568818412	77.7673286097036	85.540501650227	36.8588672498648	44.1120945895072	44.1586688189595
ENSG00000173039	6014.8276310513	6368.38725875639	6261.54096626271	3293.14770022855	3198.46959102571	3320.62719739756	0.926083996729197	2.63322201434703e-30	9.6115318185537e-29	RELA	11	65653596	65663094	-	5464	protein_coding	RELA proto-oncogene, NF-kB subunit [Source:HGNC Symbol;Acc:HGNC:9955]	RHD	5238	5988	5790	3844	3288	3828	268.766792610006	284.861136125988	274.688046867742	181.230694465688	175.70788344806	184.476043485152
ENSG00000229647	516.737768990662	457.31571831417	511.521394998663	152.492271238471	153.697747987245	163.082004469891	1.6619399923704	2.79208984123387e-30	1.01704457735315e-28	MYOSLID	2	207239650	207245887	+	1204	lincRNA	myocardin-induced smooth muscle lncRNA, inducer of differentiation [Source:HGNC Symbol;Acc:HGNC:51821]	-	450	430	473	178	158	188	29.601809950965	26.2250004160932	28.7685502082615	10.7588044945551	10.8246076342469	11.6150620313694
ENSG00000137393	4789.58496546678	2690.71806356942	3644.4547592928	996.33995196821	907.594929570251	745.145967232108	2.07010919440744	3.03382138448326e-30	1.10282833612951e-28	RNF144B	6	18387350	18468874	+	5175	protein_coding	ring finger protein 144B [Source:HGNC Symbol;Acc:HGNC:21578]	-	4171	2530	3370	1163	933	859	88.894990803602	49.9918163890561	66.4076456573718	22.7748264054744	20.709426258449	17.1944463081625
ENSG00000226137	142.38996301076	135.067665641627	170.867611860019	552.5703087012	470.820949530548	541.293461644744	-1.80369467590146	6.34511721937521e-30	2.30179528964343e-28	BAIAP2-DT	17	81029130	81034881	-	4773	lincRNA	BAIAP2 divergent transcript [Source:HGNC Symbol;Acc:HGNC:44342]	-	124	127	158	645	484	624	1.71218854622038	1.62582919977568	2.01714943270859	8.18328879597648	6.96024597642733	8.09230837231697
ENSG00000172818	941.611045716317	634.924381008278	1271.77412371761	127.648024800742	170.234847454227	186.503356175673	2.55640980271744	6.59707792511734e-30	2.3883041003753e-28	OVOL1	11	65787022	65797219	+	3849	protein_coding	ovo like transcriptional repressor 1 [Source:HGNC Symbol;Acc:HGNC:8525]	zf-C2H2	820	597	1176	149	175	215	26.8348560986451	18.1134445267368	35.5831034498761	4.48032942897908	5.96448280644005	6.60817917921141
ENSG00000162458	1785.61606840107	1857.9780462671	2176.93989034315	822.430226904111	757.788263810531	805.00053270244	1.28682051554731	6.82390319937736e-30	2.46537874160362e-28	FBLIM1	1	15756607	15786594	+	4716	protein_coding	filamin binding LIM protein 1 [Source:HGNC Symbol;Acc:HGNC:24686]	-	1555	1747	2013	960	779	928	84.295112925181	87.8023630425369	100.894353411274	47.8169088646895	43.9803605186341	47.2473996894632
ENSG00000090776	14129.9072165113	13009.0368986487	16076.6956829812	5936.91820046405	5181.94875650667	6392.29410073737	1.30317362248689	7.32904582335872e-30	2.64248672527331e-28	EFNB1	X	68828997	68842147	+	3314	protein_coding	ephrin B1 [Source:HGNC Symbol;Acc:HGNC:3226]	-	12305	12232	14866	6930	5327	7369	217.382647078049	200.346621471832	242.822242994008	112.490215973547	98.011102748206	122.267137124824
ENSG00000107404	3263.48608771436	3307.56252083039	3061.55828592223	1506.93205117118	1454.29198253754	1629.08512975774	1.06907944090002	7.90973629930286e-30	2.8413786545628e-28	DVL1	1	1335276	1349350	-	3814	protein_coding	dishevelled segment polarity protein 1 [Source:HGNC Symbol;Acc:HGNC:3084]	-	2842	3110	2831	1759	1495	1878	110.55625847733	112.165925444958	101.824013568912	62.872880750573	60.5689124342791	68.6140064341254
ENSG00000132823	2269.05295894566	1940.93299051944	2087.18032208757	896.962966217296	966.93393354001	919.504918819597	1.17795835204495	7.91278131785267e-30	2.8413786545628e-28	OSER1	20	44196496	44210791	-	1712	protein_coding	oxidative stress responsive serine rich 1 [Source:HGNC Symbol;Acc:HGNC:16105]	-	1976	1825	1930	1047	994	1060	72.5762261984735	62.1457747451772	65.54141812549	35.3339658274756	38.0227172693204	36.56547665579
ENSG00000029534	125.165370711071	82.9549442523378	98.4110929067196	559.423893925401	502.922377907631	396.428064057128	-2.25319538442055	8.0906714417357e-30	2.89937563832079e-28	ANK1	8	41653220	41896762	-	10797	protein_coding	ankyrin 1 [Source:HGNC Symbol;Acc:HGNC:492]	-	109	78	91	653	517	457	2.15955749828397	1.43276238845094	1.66698138130241	11.8874777241024	10.6678804659471	8.50378763008761
ENSG00000101255	14415.8354486862	18374.5201518928	18031.9402541389	3865.42206644932	5956.27411978419	3668.47764310196	1.91375383760192	8.7234077546488e-30	3.11980782788985e-28	TRIB3	20	362835	397559	+	3434	protein_coding	tribbles pseudokinase 3 [Source:HGNC Symbol;Acc:HGNC:16228]	-	12554	17277	16674	4512	6123	4229	491.628091699336	627.28397860787	603.733738951644	162.353598258972	249.728523621352	155.542896976761
ENSG00000083307	676.352324301111	567.92231065062	599.118082091457	1522.35261792563	1434.83657139991	1438.24448622914	-1.25441429759939	1.0372860117296e-29	3.70223271484859e-28	GRHL2	8	101492432	101669726	+	6060	protein_coding	grainyhead like transcription factor 2 [Source:HGNC Symbol;Acc:HGNC:2799]	CP2	589	534	554	1777	1475	1658	16.3816994398473	13.7697549552587	14.2463794204731	45.4118660019584	42.7252884087244	43.3097938917706
ENSG00000083312	4897.52574387816	4884.76998655112	5013.55853533573	2487.85143638494	2642.0448324896	2376.8334694016	0.979150258942992	1.18240191270282e-29	4.21168230595131e-28	TNPO1	5	72816312	72916733	+	11977	protein_coding	transportin 1 [Source:HGNC Symbol;Acc:HGNC:6401]	-	4265	4593	4636	2904	2716	2740	150.601836620252	150.365767036347	151.3581264027	94.2206521477325	99.8827112038563	90.8698325003766
ENSG00000128602	300.856212167897	194.6250615151	202.229388720402	1004.05023534544	792.808003858258	1001.04592105454	-2.00595182580665	1.18698455581284e-29	4.21951558063348e-28	SMO	7	129188872	129213545	+	4311	protein_coding	smoothened, frizzled class receptor [Source:HGNC Symbol;Acc:HGNC:11119]	-	262	183	187	1172	815	1154	10.5061644510898	6.80354542492688	6.93322976506843	43.1825988617076	34.0368872355687	43.4616934200607
ENSG00000132326	912.903391883503	739.149823786856	856.500940462878	248.442464377284	202.33627583131	288.863337704647	1.75971379118195	1.71555944868485e-29	6.08628234871099e-28	PER2	2	238244038	238290102	-	6877	protein_coding	period circadian regulator 2 [Source:HGNC Symbol;Acc:HGNC:8846]	-	795	695	792	290	208	333	21.3015617908012	17.2651524744553	19.6209749065552	7.13971007647823	5.80439522999678	8.38004755401175
ENSG00000172765	1746.57365918844	1378.32830450038	1610.26502569347	596.261914505481	646.892420326063	595.943282291569	1.36457188502667	1.78836048984638e-29	6.3318691503501e-28	TMCC1	3	129647792	129893606	-	8138	protein_coding	transmembrane and coiled-coil domain family 1 [Source:HGNC Symbol;Acc:HGNC:29116]	-	1521	1296	1489	696	665	687	46.9663315899224	37.1025469531186	42.5111845807466	19.7471728064619	21.3859425183232	19.923796396221
ENSG00000133818	3283.00729232067	3003.39439190515	3174.02810638705	1584.89158309646	1568.10613769265	1592.65191599319	0.995151338461925	2.06207613645825e-29	7.28641394086236e-28	RRAS2	11	14277926	14364506	-	3453	protein_coding	RAS related 2 [Source:HGNC Symbol;Acc:HGNC:17271]	-	2859	2824	2935	1850	1612	1836	146.313328357284	133.991029122199	138.876551299011	86.9920817960096	85.9179875226905	88.2470798697127
ENSG00000118263	4779.25021008697	3450.0748609562	5026.53582231244	1576.32460156621	1465.96522922012	1463.40075287609	1.55666533497776	2.20978968907484e-29	7.79281013260795e-28	KLF7	2	207074137	207167267	-	9262	protein_coding	Kruppel like factor 7 [Source:HGNC Symbol;Acc:HGNC:6350]	zf-C2H2	4162	3244	4648	1840	1507	1687	99.0116324747531	71.5494478528558	102.235411117466	40.2198298861874	37.3376277454389	37.6926923533915
ENSG00000123352	1702.93802536256	1813.309999362	1948.75592766933	829.283812128312	787.944151073851	839.698831525821	1.1532137155206	2.53140351646584e-29	8.90923189900491e-28	SPATS2	12	49366584	49527424	+	6840	protein_coding	spermatogenesis associated serine rich 2 [Source:HGNC Symbol;Acc:HGNC:18650]	-	1483	1705	1802	968	810	968	80.7659760206307	86.0900527450527	90.7388277752211	48.4396407010668	45.9432419401154	49.5131530987895
ENSG00000068366	4819.44092545291	4409.37434448965	4538.80612010442	2043.2250949649	2248.07275695268	1834.67255028627	1.16853022207185	2.54431950541654e-29	8.9369222627756e-28	ACSL4	X	109624244	109733403	-	6415	protein_coding	acyl-CoA synthetase long chain family member 4 [Source:HGNC Symbol;Acc:HGNC:3571]	-	4197	4146	4197	2385	2311	2115	140.892620749411	129.03866817175	130.268475485173	73.5657933472305	80.797616188751	66.6833764845677
ENSG00000159399	10856.0863734172	7628.66429643614	10236.9165434616	3539.02007014675	3538.93928593416	3450.74581798524	1.44776732887728	2.62398110173476e-29	9.19848266218029e-28	HK2	2	74833981	74893359	+	6064	protein_coding	hexokinase 2 [Source:HGNC Symbol;Acc:HGNC:4923]	-	9454	7173	9466	4131	3638	3978	145.083095987195	102.057128169908	134.313232057472	58.2498314115429	58.1451152020129	57.3355426746338
ENSG00000164284	863.526227291062	1154.98806997486	1117.12812057848	277.570201580138	363.816188273605	301.875199763415	1.734910372934	2.79954040289707e-29	9.79451852815944e-28	GRPEL2	5	149345430	149354583	+	4419	protein_coding	GrpE like 2, mitochondrial [Source:HGNC Symbol;Acc:HGNC:21060]	-	752	1086	1033	324	374	348	18.0584261817353	24.1787129196355	22.9357772590861	7.14900052550423	9.35369024500116	7.84872718385258
ENSG00000110888	540.852198210226	580.684609766365	501.78842976613	186.760197359475	170.234847454227	182.16606882275	1.58926637482706	3.42749801116808e-29	1.19678495644395e-27	CAPRIN2	12	30709552	30754951	-	8392	protein_coding	caprin family member 2 [Source:HGNC Symbol;Acc:HGNC:21259]	-	471	546	464	218	175	210	13.4775526374986	14.4851857307467	12.2760653944516	5.73171891449907	5.21527846565066	5.64374465397699
ENSG00000115414	16728.5240414577	16011.3677656275	15066.6301799606	8385.36152180983	8378.47280641862	7814.05689502541	0.959851380946687	3.49741798444332e-29	1.21879509012992e-27	FN1	2	215360440	215436172	-	17315	protein_coding	fibronectin 1 [Source:HGNC Symbol;Acc:HGNC:3778]	-	14568	15055	13932	9788	8613	9008	213.117251904845	204.192943833439	188.444394576672	131.568188896434	131.226771966634	123.767034186274
ENSG00000124067	2001.49762522383	1972.8387383088	1905.49830441362	746.184091284876	926.077570150995	818.879852231792	1.23977298511276	3.5116193289504e-29	1.22133982279782e-27	SLC12A4	16	67943474	67969601	-	8298	protein_coding	solute carrier family 12 member 4 [Source:HGNC Symbol;Acc:HGNC:10913]	-	1743	1855	1762	871	952	944	49.9732285587479	49.3088905507016	46.7086169982083	22.9454424945091	28.4266900046638	25.4196722973808
ENSG00000231991	3055.64267396478	3143.77968217834	2659.26238964421	1328.73883534195	1377.44310854392	1281.23468405334	1.15179065040773	3.74069074634062e-29	1.29845977024447e-27	ANXA2P2	9	33624274	33625293	+	1020	processed_pseudogene	annexin A2 pseudogene 2 [Source:HGNC Symbol;Acc:HGNC:539]	-	2661	2956	2459	1551	1416	1477	152.735665552878	157.304560179377	130.498403631974	81.79855770125	84.6463360944609	79.6221709016271
ENSG00000164850	39.0424092126278	41.4774721261689	21.6288116278505	310.981429548117	214.982293070767	268.911815881203	-2.96238183813978	4.08712233333843e-29	1.41593594260451e-27	GPER1	7	1082208	1093815	+	3149	protein_coding	G protein-coupled estrogen receptor 1 [Source:HGNC Symbol;Acc:HGNC:4485]	-	34	39	20	363	221	310	1.0319114902554	1.09741131619298	0.561234823230008	10.1229809007867	6.98562275849632	8.83655850362004
ENSG00000101417	121.720452251134	124.432416378507	125.447107441533	424.065585747432	395.917616650688	417.247043351157	-1.73543549352401	4.21470746524814e-29	1.45728449721265e-27	PXMP4	20	33702754	33720319	-	5723	protein_coding	peroxisomal membrane protein 4 [Source:HGNC Symbol;Acc:HGNC:15920]	-	106	117	116	495	407	481	2.43271462239125	2.48950187644406	2.46146901186279	10.4382756268224	9.72812256140123	10.3678405318918
ENSG00000120899	3679.17291521351	3471.34535948244	3467.09850394443	1805.06300842392	1711.1034095542	1839.87729510978	0.986934820027242	4.22558784954509e-29	1.45819847369389e-27	PTK2B	8	27311482	27459391	+	7933	protein_coding	protein tyrosine kinase 2 beta [Source:HGNC Symbol;Acc:HGNC:9612]	-	3204	3264	3206	2107	1759	2121	120.398427020074	113.715522597149	111.389154322152	72.7496825097165	68.8404132915044	74.8560499207784
ENSG00000176170	417.98343980578	503.047290145587	351.46818895257	104.517174669064	105.05922014318	96.2877792348824	2.05742691307499	4.46348452961093e-29	1.53729701610316e-27	SPHK1	17	76376584	76387860	+	4416	protein_coding	sphingosine kinase 1 [Source:HGNC Symbol;Acc:HGNC:11240]	-	364	473	325	122	108	111	14.4283492841565	17.3827186238018	11.911040675473	4.44337897202345	4.45849560691709	4.13234121090401
ENSG00000186716	3625.20252600782	3618.1117993135	3806.67084650168	1766.51159153779	1944.56834320571	1819.05831581575	0.998951582757478	4.56491750899686e-29	1.56917931382081e-27	BCR	22	23179704	23318037	+	12389	protein_coding	BCR, RhoGEF and GTPase activating protein [Source:HGNC Symbol;Acc:HGNC:1014]	-	3157	3402	3520	2062	1999	2097	111.208842724328	111.106724540115	114.645888944573	66.7408389523847	73.33762771773	69.3778923144559
ENSG00000176407	3506.92699221663	2993.82266756835	3441.14392999101	1546.34016621033	1500.01219871096	1555.35124475805	1.11113147327059	4.58442902618706e-29	1.57283230718197e-27	KCMF1	2	84971093	85059472	+	7968	protein_coding	potassium channel modulatory factor 1 [Source:HGNC Symbol;Acc:HGNC:20589]	-	3054	2815	3182	1805	1542	1793	75.9553436753703	64.9096093660064	73.1712642587511	41.2481778094138	39.9413737594178	41.8820105610151
ENSG00000170340	683.242161220986	626.416181597782	856.500940462878	232.165199469806	209.145669729479	211.659622822624	1.72952781643787	5.09008904276286e-29	1.74293706622884e-27	B3GNT2	2	62196113	62224731	+	2861	protein_coding	UDP-GlcNAc:betaGal beta-1,3-N-acetylglucosaminyltransferase 2 [Source:HGNC Symbol;Acc:HGNC:15629]	-	595	589	792	271	215	244	13.3979815893449	12.2964288623615	16.4891654503166	5.60699234235469	5.04208537198916	5.16024318889562
ENSG00000123933	1322.84868861609	1186.89381776422	1231.76082220608	2639.48700947038	2499.04756062805	2688.25070134145	-1.06521307128043	5.56320420986613e-29	1.90126262793938e-27	MXD4	4	2247432	2262294	-	7058	protein_coding	MAX dimerization protein 4 [Source:HGNC Symbol;Acc:HGNC:13906]	bHLH	1152	1116	1139	3081	2569	3099	33.7561380341735	30.3183641935894	30.8585192291834	82.9526442635745	78.3995740709649	85.2864000685266
ENSG00000146242	11569.1844946243	10057.7552281328	13007.5673129893	4590.18870390857	4360.93040649886	5131.01093850747	1.29825842820322	5.76494560504329e-29	1.96641294886477e-27	TPBG	6	82363206	82370828	+	6904	protein_coding	trophoblast glycoprotein [Source:HGNC Symbol;Acc:HGNC:12004]	-	10075	9457	12028	5358	4483	5915	138.722707942832	120.724992754241	153.125318713553	67.7865410181402	64.2866160699547	76.4918534017027
ENSG00000118242	1108.11543794664	1049.69910226997	1368.02233546154	394.081150391553	442.61060338099	406.837553704143	1.50423277072096	6.41533555496882e-29	2.1840516409541e-27	MREG	2	215942805	216034096	-	3056	protein_coding	melanoregulin [Source:HGNC Symbol;Acc:HGNC:25478]	-	965	987	1265	460	455	469	49.9970786162955	47.4106341130042	60.5980883682972	21.8984516260857	24.5515002883852	22.8217051521084
ENSG00000155366	4736.7628824144	4863.49948802488	4844.8538046385	2633.49012239921	2529.20344789137	2467.04904634239	0.920865003208425	7.18120040876688e-29	2.4400919546334e-27	RHOC	1	112701106	112707434	-	4028	protein_coding	ras homolog family member C [Source:HGNC Symbol;Acc:HGNC:669]	-	4125	4573	4480	3074	2600	2844	265.386189945006	272.770163412948	266.491562833399	181.717390199244	174.211587603612	171.84697458102
ENSG00000244128	366.309662906714	344.582076125096	348.223867208392	101.090382056964	74.9033328798599	94.5528642937133	1.96482726055569	8.54661063389858e-29	2.89847984773768e-27	LINC01322	3	165206960	165655423	+	1860	lincRNA	long intergenic non-protein coding RNA 1322 [Source:HGNC Symbol;Acc:HGNC:50528]	-	319	324	322	118	77	109	26.604146448808	25.0521470880031	24.8293643612137	9.04230007377141	6.6880374443267	8.53774298102037
[truncated: 6,302 more rows]

## Sheet: (G) HSC-2_C_vs_C.p.
gene_id	HS_Cp_1	HS_Cp_2	HS_Cp_3	HS_C_1	HS_C_2	HS_C_3	log2foldchange	pvalue	padjust	gene_name	gene_chr	gene_start	gene_end	gene_strand	gene_length	gene_biotype	gene_description	tf_family	HS_Cp_1_readcount	HS_Cp_2_readcount	HS_Cp_3_readcount	HS_C_1_readcount	HS_C_2_readcount	HS_C_3_readcount	HS_Cp_1_fpkm	HS_Cp_2_fpkm	HS_Cp_3_fpkm	HS_C_1_fpkm	HS_C_2_fpkm	HS_C_3_fpkm
[truncated: 3 more rows]

[truncated: 7 more sheets: (H) HSC-2_C_vs_HI-C.a., (I) HSC-2_C_vs_HI-C.p., (J) HSC-2_C_vs_Zym, (K) invivo_OSCCvsOCOSCC_xenogr.,  (L) OSCC marger_genes, (M) (qPCR primers, (N) HPLC-HRMS metabolites]
